# Supplementary material for: Study on cyanidin metabolism in petals of pink-flowered strawberry based on transcriptome sequencing and metabolite analysis
Source: BMC Plant Biol. 2019 Oct 14;19:423. doi: 10.1186/s12870-019-2048-8 (PMC6791029; doi:10.1186/s12870-019-2048-8)
Supplement: Supplementary file 10 — Additional file 10: Table S5. The numbers of differential expressed TFs related with ABP in the three development stages. [file 12870_2019_2048_MOESM10_ESM.xls]

## Sheet: Sheet1
Table S5 The numbers of differential expressed TFs related with ABP in the three development stages.
Gene_ID	Annotation	Name	swissprot_description	GO_Term	NOG	KOEntry	KODescription	EC	KEGG_Pathway	Pfam_description	PF_L1	PF_L2	PF_L3	PF_Z1	PF_Z2	PF_Z3	PF_D1	PF_D2	PF_D3
ARF
TRINITY_DN24874_c0_g2	PREDICTED: auxin response factor 18 [Fragaria vesca subsp. vesca]	ARF18	Auxin response factor 18 OS=Arabidopsis thaliana GN=ARF18 PE=2 SV=1	GO:0003677(DNA binding);GO:0003700(transcription factor activity, sequence-specific DNA binding);GO:0005634(nucleus);GO:0006351(transcription, DNA-templated);GO:0006355(regulation of transcription, DNA-templated);GO:0009734(auxin-activated signaling pathway)	ENOG410YECH(auxin response factor)	K14486	auxin response factor	-	fve04075(Plant hormone signal transduction)	V4TWX3.1 PF02309.14;AUX_IAA;	89.91	84.37	80.02	35.91	28.45	43.49	6.06	5.72	5.4
TRINITY_DN24874_c0_g1	PREDICTED: auxin response factor 18 [Fragaria vesca subsp. vesca]	ARF9	Auxin response factor 9 OS=Arabidopsis thaliana GN=ARF9 PE=1 SV=1	GO:0003677(DNA binding);GO:0003700(transcription factor activity, sequence-specific DNA binding);GO:0005515(protein binding);GO:0005634(nucleus);GO:0006351(transcription, DNA-templated);GO:0006355(regulation of transcription, DNA-templated);GO:0009734(auxin-activated signaling pathway)	ENOG410YECH(auxin response factor)	K14486	auxin response factor	-	fve04075(Plant hormone signal transduction)	A0A0D2SZM1.1 PF02362.19;B3;	48.29	47.06	46.02	16.76	16.16	27.3	2.91	3.31	4.55
TRINITY_DN27270_c1_g1	PREDICTED: auxin response factor 9 isoform X2 [Fragaria vesca subsp. vesca]	ARF9	Auxin response factor 9 OS=Arabidopsis thaliana GN=ARF9 PE=1 SV=1	GO:0003677(DNA binding);GO:0003700(transcription factor activity, sequence-specific DNA binding);GO:0005515(protein binding);GO:0005634(nucleus);GO:0006351(transcription, DNA-templated);GO:0006355(regulation of transcription, DNA-templated);GO:0009734(auxin-activated signaling pathway)	ENOG410YECH(auxin response factor)	K14486	auxin response factor	-	fve04075(Plant hormone signal transduction)	D7TVI5.1 PF02309.14;AUX_IAA;	53.23	56	52.8	14.21	20.65	29.33	197.45	199.71	248.37
TRINITY_DN23403_c1_g1	PREDICTED: B3 domain-containing protein At2g36080-like [Fragaria vesca subsp. vesca]	ARF31	B3 domain-containing protein At2g36080 OS=Arabidopsis thaliana GN=ARF31 PE=2 SV=1	GO:0003677(DNA binding);GO:0003700(transcription factor activity, sequence-specific DNA binding);GO:0005634(nucleus);GO:0006351(transcription, DNA-templated);GO:0045892(negative regulation of transcription, DNA-templated);GO:0080167(response to karrikin)	ENOG410YIJZ(B3 domain-containing protein)	K14486	auxin response factor	-	ppp04075(Plant hormone signal transduction)	V4SWF2.1 PF02362.19;B3;	7.63	6.8	8.6	1.72	2.56	2.87	0.43	0.24	0.75
TRINITY_DN21836_c0_g2	PREDICTED: auxin response factor 5 [Fragaria vesca subsp. vesca]	ARF5	Auxin response factor 5 OS=Arabidopsis thaliana GN=ARF5 PE=1 SV=3	GO:0003700(transcription factor activity, sequence-specific DNA binding);GO:0005515(protein binding);GO:0005634(nucleus);GO:0006351(transcription, DNA-templated);GO:0006355(regulation of transcription, DNA-templated);GO:0009733(response to auxin);GO:0009734(auxin-activated signaling pathway);GO:0009793(embryo development ending in seed dormancy);GO:0009908(flower development);GO:0009942(longitudi…	ENOG410Y913(auxin response factor)	K14486	auxin response factor	-	fve04075(Plant hormone signal transduction)	M5XM27.1 PF02309.14;AUX_IAA;	7.07	13.51	9.78	1.76	3.73	4.24	1.68	2.14	1.71
TRINITY_DN28039_c1_g1	PREDICTED: auxin response factor 4 isoform X1 [Fragaria vesca subsp. vesca]	ARF4	Auxin response factor 4 OS=Arabidopsis thaliana GN=ARF4 PE=1 SV=1	GO:0003677(DNA binding);GO:0003700(transcription factor activity, sequence-specific DNA binding);GO:0005515(protein binding);GO:0005634(nucleus);GO:0006351(transcription, DNA-templated);GO:0006355(regulation of transcription, DNA-templated);GO:0009734(auxin-activated signaling pathway);GO:0010050(vegetative phase change);GO:0010158(abaxial cell fate specification)	ENOG4111D9H(auxin response factor)	K14486	auxin response factor	-	atr04075(Plant hormone signal transduction)	D7SKV9.1 PF02309.14;AUX_IAA;	13.62	15.2	12.32	5.37	2.67	6.53	2.03	2.38	2.96
TRINITY_DN26727_c0_g2	PREDICTED: auxin response factor 19-like [Fragaria vesca subsp. vesca]	ARF19	Auxin response factor 19 OS=Arabidopsis thaliana GN=ARF19 PE=1 SV=2	GO:0003677(DNA binding);GO:0003700(transcription factor activity, sequence-specific DNA binding);GO:0005634(nucleus);GO:0006351(transcription, DNA-templated);GO:0006355(regulation of transcription, DNA-templated);GO:0009723(response to ethylene);GO:0009733(response to auxin);GO:0009734(auxin-activated signaling pathway);GO:0010311(lateral root formation);GO:0043565(sequence-specific DNA binding);…	ENOG410YDIT(auxin response factor)	K14486	auxin response factor	-	fve04075(Plant hormone signal transduction)	V7B158.1 PF02362.19;B3;	15.89	14.01	12.01	18.68	17.23	22.17	45.33	67.85	71.31
TRINITY_DN24835_c0_g1	PREDICTED: auxin response factor 19-like [Fragaria vesca subsp. vesca]	ARF7	Auxin response factor 7 OS=Arabidopsis thaliana GN=ARF7 PE=1 SV=2	GO:0003677(DNA binding);GO:0003700(transcription factor activity, sequence-specific DNA binding);GO:0005634(nucleus);GO:0006351(transcription, DNA-templated);GO:0006355(regulation of transcription, DNA-templated);GO:0009723(response to ethylene);GO:0009733(response to auxin);GO:0009734(auxin-activated signaling pathway);GO:0010311(lateral root formation);GO:0043565(sequence-specific DNA binding);…	ENOG410YDIT(auxin response factor)	K14486	auxin response factor	-	fve04075(Plant hormone signal transduction)	A0A0D9WMX5.1 PF02309.14;AUX_IAA;	22.92	21.56	21.07	31.58	26.99	31.16	65.91	104.82	120.52
TRINITY_DN23817_c0_g2	PREDICTED: auxin response factor 18-like [Fragaria vesca subsp. vesca]	ARF16	Auxin response factor 16 OS=Arabidopsis thaliana GN=ARF16 PE=2 SV=1	GO:0003677(DNA binding);GO:0003700(transcription factor activity, sequence-specific DNA binding);GO:0005634(nucleus);GO:0006351(transcription, DNA-templated);GO:0006355(regulation of transcription, DNA-templated);GO:0007389(pattern specification process);GO:0009733(response to auxin);GO:0009734(auxin-activated signaling pathway);GO:0035198(miRNA binding);GO:0048829(root cap development);GO:005130…	ENOG410ZZ2C(auxin response factor)	K14486	auxin response factor	-	cit04075(Plant hormone signal transduction)	B9HUF7.2 PF02362.19;B3;	1.24	1.87	1.55	1.87	2.37	3.17	5.83	6.11	7.31
TRINITY_DN15756_c0_g4	PREDICTED: uncharacterized protein LOC105351869 [Fragaria vesca subsp. vesca]	ARF4	Auxin response factor 4 OS=Arabidopsis thaliana GN=ARF4 PE=1 SV=1	GO:0003677(DNA binding);GO:0003700(transcription factor activity, sequence-specific DNA binding);GO:0005515(protein binding);GO:0005634(nucleus);GO:0006351(transcription, DNA-templated);GO:0006355(regulation of transcription, DNA-templated);GO:0009734(auxin-activated signaling pathway);GO:0010050(vegetative phase change);GO:0010158(abaxial cell fate specification)	ENOG4111D9H(auxin response factor)	K14486	auxin response factor	-	atr04075(Plant hormone signal transduction)	I1LKD7.2 PF02309.14;AUX_IAA;	4.36	5.42	4.2	2.4	0.94	2.11	0.46	1.11	0.85
TRINITY_DN28149_c2_g2	PREDICTED: auxin response factor 19-like [Fragaria vesca subsp. vesca]	ARF19	Auxin response factor 19 OS=Oryza sativa subsp. japonica GN=ARF19 PE=2 SV=2	GO:0003677(DNA binding);GO:0003700(transcription factor activity, sequence-specific DNA binding);GO:0005634(nucleus);GO:0006351(transcription, DNA-templated);GO:0006355(regulation of transcription, DNA-templated);GO:0009723(response to ethylene);GO:0009733(response to auxin);GO:0009734(auxin-activated signaling pathway);GO:0010311(lateral root formation);GO:0043565(sequence-specific DNA binding);…	ENOG410YDIT(auxin response factor)	K14486	auxin response factor	-	gra04075(Plant hormone signal transduction)	W5HBY7.1 PF02362.19;B3;	12.4	13.42	14.27	8.64	9.47	13.35	24.18	34.53	30.97
TRINITY_DN19684_c0_g1	PREDICTED: auxin response factor 18-like isoform X2 [Fragaria vesca subsp. vesca]	ARF18	Auxin response factor 18 OS=Oryza sativa subsp. japonica GN=ARF18 PE=2 SV=1	GO:0003677(DNA binding);GO:0003700(transcription factor activity, sequence-specific DNA binding);GO:0005634(nucleus);GO:0006351(transcription, DNA-templated);GO:0006355(regulation of transcription, DNA-templated);GO:0007389(pattern specification process);GO:0009733(response to auxin);GO:0009734(auxin-activated signaling pathway);GO:0035198(miRNA binding);GO:0048829(root cap development);GO:005130…	ENOG410ZZ2C(auxin response factor)	K14486	auxin response factor	-	cit04075(Plant hormone signal transduction)	B9HUF7.2 PF02362.19;B3;	7.41	7.92	8.09	7.53	7.24	11.77	17.43	23.56	24.07
TRINITY_DN18475_c0_g1	PREDICTED: auxin response factor 18-like [Fragaria vesca subsp. vesca]	ARF18	Auxin response factor 18 OS=Oryza sativa subsp. japonica GN=ARF18 PE=2 SV=1	GO:0003677(DNA binding);GO:0003700(transcription factor activity, sequence-specific DNA binding);GO:0005634(nucleus);GO:0006351(transcription, DNA-templated);GO:0006355(regulation of transcription, DNA-templated);GO:0007389(pattern specification process);GO:0009734(auxin-activated signaling pathway);GO:0009738(abscisic acid-activated signaling pathway);GO:0009743(response to carbohydrate);GO:0010…	ENOG410ZZ2C(auxin response factor)	K14484	auxin-responsive protein IAA	-	cam04075(Plant hormone signal transduction)	-	14.55	10.76	8.88	5.81	7.45	9.87	3.26	3.35	4.85
TRINITY_DN11038_c0_g1	PREDICTED: auxin response factor 2 [Fragaria vesca subsp. vesca]	ARF2	Auxin response factor 2 OS=Arabidopsis thaliana GN=ARF2 PE=1 SV=2	GO:0003677(DNA binding);GO:0003700(transcription factor activity, sequence-specific DNA binding);GO:0005515(protein binding);GO:0005634(nucleus);GO:0006351(transcription, DNA-templated);GO:0006355(regulation of transcription, DNA-templated);GO:0008285(negative regulation of cell proliferation);GO:0009734(auxin-activated signaling pathway);GO:0009737(response to abscisic acid);GO:0009911(positive …	ENOG4110RNJ(auxin response factor)	-	-	-	-	-	70.81	69.12	78.91	49.4	43.75	42.94	14.7	27.51	34.57
TRINITY_DN22786_c0_g1	PREDICTED: auxin response factor 1 [Fragaria vesca subsp. vesca]	ARF1	Auxin response factor 1 OS=Arabidopsis thaliana GN=ARF1 PE=1 SV=2	GO:0003677(DNA binding);GO:0003700(transcription factor activity, sequence-specific DNA binding);GO:0005515(protein binding);GO:0005634(nucleus);GO:0006351(transcription, DNA-templated);GO:0006355(regulation of transcription, DNA-templated);GO:0009733(response to auxin);GO:0009734(auxin-activated signaling pathway);GO:0010150(leaf senescence);GO:0042802(identical protein binding);GO:0045892(negat…	ENOG410Y8ZK(auxin response factor)	K14486	auxin response factor	-	fve04075(Plant hormone signal transduction)	Q7XRI2.1 PF02309.14;AUX_IAA;	34.43	35.6	34.89	17.62	21.1	24.19	17.91	22.8	19.69
TRINITY_DN28484_c1_g1	PREDICTED: auxin response factor 2 [Fragaria vesca subsp. vesca]	ARF2	Auxin response factor 2 OS=Arabidopsis thaliana GN=ARF2 PE=1 SV=2	GO:0003677(DNA binding);GO:0003700(transcription factor activity, sequence-specific DNA binding);GO:0005515(protein binding);GO:0005634(nucleus);GO:0006351(transcription, DNA-templated);GO:0006355(regulation of transcription, DNA-templated);GO:0008285(negative regulation of cell proliferation);GO:0009734(auxin-activated signaling pathway);GO:0009737(response to abscisic acid);GO:0009911(positive …	ENOG4110RNJ(auxin response factor)	K14486	auxin response factor	-	egu04075(Plant hormone signal transduction)	I1K6T1.1 PF02362.19;B3;	122.27	103.06	126.75	69.73	81.4	95.63	32.03	58.12	61.14
TRINITY_DN28039_c1_g2	PREDICTED: auxin response factor 1 [Fragaria vesca subsp. vesca]	ARF1	Auxin response factor 1 OS=Arabidopsis thaliana GN=ARF1 PE=1 SV=2	GO:0003677(DNA binding);GO:0003700(transcription factor activity, sequence-specific DNA binding);GO:0005515(protein binding);GO:0005634(nucleus);GO:0006351(transcription, DNA-templated);GO:0006355(regulation of transcription, DNA-templated);GO:0009733(response to auxin);GO:0009734(auxin-activated signaling pathway);GO:0010150(leaf senescence);GO:0042802(identical protein binding);GO:0045892(negat…	-	K14486	auxin response factor	-	fve04075(Plant hormone signal transduction)	A0A067DSL8.1 PF02309.14;AUX_IAA;	39.94	34.91	33.93	20.78	24.53	28.95	16.62	22.66	18.96
TRINITY_DN28484_c0_g3	PREDICTED: auxin response factor 2 [Fragaria vesca subsp. vesca]	ARF2	Auxin response factor 2 OS=Arabidopsis thaliana GN=ARF2 PE=1 SV=2	GO:0003677(DNA binding);GO:0003700(transcription factor activity, sequence-specific DNA binding);GO:0005515(protein binding);GO:0005634(nucleus);GO:0006351(transcription, DNA-templated);GO:0006355(regulation of transcription, DNA-templated);GO:0008285(negative regulation of cell proliferation);GO:0009734(auxin-activated signaling pathway);GO:0009737(response to abscisic acid);GO:0009911(positive …	ENOG4110RNJ(auxin response factor)	K14486	auxin response factor	-	vvi04075(Plant hormone signal transduction)	M5WZ56.1 PF02309.14;AUX_IAA;	137.13	141.89	147.36	83.87	98.42	116.36	53.94	84.19	83.14
TRINITY_DN26154_c0_g1	PREDICTED: auxin response factor 18-like [Fragaria vesca subsp. vesca]	ARF18	Auxin response factor 18 OS=Oryza sativa subsp. japonica GN=ARF18 PE=2 SV=1	GO:0003677(DNA binding);GO:0003700(transcription factor activity, sequence-specific DNA binding);GO:0005634(nucleus);GO:0006351(transcription, DNA-templated);GO:0006355(regulation of transcription, DNA-templated);GO:0007389(pattern specification process);GO:0009733(response to auxin);GO:0009734(auxin-activated signaling pathway);GO:0035198(miRNA binding);GO:0048829(root cap development);GO:005130…	ENOG410ZZ2C(auxin response factor)	K14486	auxin response factor	-	cit04075(Plant hormone signal transduction)	B9HUF7.2 PF02362.19;B3;	2.82	6.91	5.6	2.11	4.99	4.74	2.03	1.85	5.01
TRINITY_DN10709_c0_g1	PREDICTED: auxin response factor 2 [Fragaria vesca subsp. vesca]	ARF2	Auxin response factor 2 OS=Arabidopsis thaliana GN=ARF2 PE=1 SV=2	GO:0003677(DNA binding);GO:0003700(transcription factor activity, sequence-specific DNA binding);GO:0005515(protein binding);GO:0005634(nucleus);GO:0006351(transcription, DNA-templated);GO:0006355(regulation of transcription, DNA-templated);GO:0008285(negative regulation of cell proliferation);GO:0009734(auxin-activated signaling pathway);GO:0009737(response to abscisic acid);GO:0009911(positive …	ENOG4110RNJ(auxin response factor)	K14486	auxin response factor	-	egu04075(Plant hormone signal transduction)	M4EKH6.1 PF02362.19;B3;	72.31	66.79	72.25	49.39	49.87	58.24	21.51	42.92	49.09
TRINITY_DN27405_c1_g3	PREDICTED: auxin response factor 18-like isoform X2 [Fragaria vesca subsp. vesca]	ARF18	Auxin response factor 18 OS=Oryza sativa subsp. japonica GN=ARF18 PE=2 SV=1	GO:0003677(DNA binding);GO:0003700(transcription factor activity, sequence-specific DNA binding);GO:0005634(nucleus);GO:0006351(transcription, DNA-templated);GO:0006355(regulation of transcription, DNA-templated);GO:0007389(pattern specification process);GO:0009734(auxin-activated signaling pathway);GO:0009738(abscisic acid-activated signaling pathway);GO:0009743(response to carbohydrate);GO:0010…	ENOG410ZZ2C(auxin response factor)	K14486	auxin response factor	-	pop04075(Plant hormone signal transduction)	M7Z515.1 PF02309.14;AUX_IAA;	21.68	20.94	21.08	18.32	16.63	26.66	24.79	40.83	38.6
TRINITY_DN21989_c0_g2	PREDICTED: auxin response factor 17 [Prunus mume]	ARF17	Auxin response factor 17 OS=Arabidopsis thaliana GN=ARF17 PE=2 SV=1	GO:0000987(core promoter proximal region sequence-specific DNA binding);GO:0003700(transcription factor activity, sequence-specific DNA binding);GO:0005634(nucleus);GO:0006351(transcription, DNA-templated);GO:0006355(regulation of transcription, DNA-templated);GO:0009555(pollen development);GO:0009653(anatomical structure morphogenesis);GO:0009734(auxin-activated signaling pathway);GO:0010208(pol…	ENOG410ZJKK(auxin response factor)	-	-	-	-	-	16.69	20.41	13.94	19.3	18.27	18.43	13.29	11.82	11.7
TRINITY_DN25140_c0_g1	PREDICTED: auxin response factor 3 [Fragaria vesca subsp. vesca]	ARF3	Auxin response factor 3 OS=Arabidopsis thaliana GN=ARF3 PE=1 SV=2	GO:0003677(DNA binding);GO:0003700(transcription factor activity, sequence-specific DNA binding);GO:0005634(nucleus);GO:0006351(transcription, DNA-templated);GO:0006355(regulation of transcription, DNA-templated);GO:0009733(response to auxin);GO:0009734(auxin-activated signaling pathway);GO:0009850(auxin metabolic process);GO:0010050(vegetative phase change);GO:0010158(abaxial cell fate specifica…	ENOG410YC80(auxin response factor)	K14486	auxin response factor	-	fve04075(Plant hormone signal transduction)	U5FVV3.1 PF02362.19;B3;	12.46	9.85	8.58	14.63	11.73	13.4	7.53	8.91	9.71
TRINITY_DN11409_c0_g1	PREDICTED: auxin response factor 23-like isoform X2 [Fragaria vesca subsp. vesca]	ARF23	Auxin response factor 23 OS=Oryza sativa subsp. japonica GN=ARF23 PE=1 SV=2	GO:0003677(DNA binding);GO:0003700(transcription factor activity, sequence-specific DNA binding);GO:0005515(protein binding);GO:0005634(nucleus);GO:0006351(transcription, DNA-templated);GO:0006355(regulation of transcription, DNA-templated);GO:0008285(negative regulation of cell proliferation);GO:0009734(auxin-activated signaling pathway);GO:0009737(response to abscisic acid);GO:0009911(positive …	ENOG41113VQ(auxin response factor)	K14486	auxin response factor	-	fve04075(Plant hormone signal transduction)	M5VPK1.1 PF02309.14;AUX_IAA;	0.75	3.25	1.24	0.43	0.38	0.78	0.38	1.01	0.97
TRINITY_DN12242_c0_g1	auxin response factor 6 [Brassica rapa subsp. pekinensis]	ARF6	Auxin response factor 6 OS=Arabidopsis thaliana GN=ARF6 PE=1 SV=2	GO:0003677(DNA binding);GO:0003700(transcription factor activity, sequence-specific DNA binding);GO:0005515(protein binding);GO:0005634(nucleus);GO:0006351(transcription, DNA-templated);GO:0006355(regulation of transcription, DNA-templated);GO:0009733(response to auxin);GO:0009734(auxin-activated signaling pathway);GO:0009908(flower development)	ENOG410YA3R(auxin response factor)	-	-	-	-	A0A061GKH9.1 PF02309.14;AUX_IAA;	186.63	194.56	184.37	171.07	160.15	261.33	119.28	164.81	137.01
TRINITY_DN27597_c0_g1	ADP-ribosylation factor 6 [Amborella trichopoda]	ARF6	Auxin response factor 6 OS=Arabidopsis thaliana GN=ARF6 PE=1 SV=2	GO:0003677(DNA binding);GO:0003700(transcription factor activity, sequence-specific DNA binding);GO:0005515(protein binding);GO:0005634(nucleus);GO:0006351(transcription, DNA-templated);GO:0006355(regulation of transcription, DNA-templated);GO:0009733(response to auxin);GO:0009734(auxin-activated signaling pathway);GO:0009908(flower development)	ENOG410YA3R(auxin response factor)	K14486	auxin response factor	-	mdm04075(Plant hormone signal transduction)	A0A067G9R0.1 PF02362.19;B3;	7.59	4.33	4.73	8.84	12.38	8.82	9.68	12.69	13.46
bHLH
TRINITY_DN18791_c0_g2	PREDICTED: transcription factor bHLH93-like [Fragaria vesca subsp. vesca]	BHLH93	Transcription factor bHLH93 OS=Arabidopsis thaliana GN=BHLH93 PE=1 SV=1	GO:0003677(DNA binding);GO:0003700(transcription factor activity, sequence-specific DNA binding);GO:0005634(nucleus);GO:0006351(transcription, DNA-templated);GO:0006355(regulation of transcription, DNA-templated);GO:0007275(multicellular organism development);GO:0046983(protein dimerization activity)	ENOG410YB4F(Transcription factor)	K16190	glucuronokinase	EC:2.7.1.43	bdi00040(Pentose and glucuronate interconversions);bdi00053(Ascorbate and aldarate metabolism);bdi00520(Amino sugar and nucleotide sugar metabolism)	M1ANW8.1 PF00010.24;HLH;	35.92	48.43	40.67	4.92	5.88	8.26	1.8	2.03	2.38
TRINITY_DN19795_c0_g1	PREDICTED: transcription factor bHLH96 [Fragaria vesca subsp. vesca]	BHLH96	Transcription factor bHLH96 OS=Arabidopsis thaliana GN=BHLH96 PE=2 SV=1	GO:0003677(DNA binding);GO:0003700(transcription factor activity, sequence-specific DNA binding);GO:0005634(nucleus);GO:0006351(transcription, DNA-templated);GO:0006355(regulation of transcription, DNA-templated);GO:0016597(amino acid binding);GO:0046983(protein dimerization activity)	ENOG410YF8H(nucleic acid binding transcription factor activity)	K13422	transcription factor MYC2	-	ppp04075(Plant hormone signal transduction)	A0A0D2QLU7.1 PF00010.24;HLH;	15.07	24.25	19.08	1.44	0.82	1.26	0.54	0.22	0.29
TRINITY_DN21463_c0_g1	PREDICTED: transcription factor bHLH79 isoform X1 [Fragaria vesca subsp. vesca]	BHLH79	Transcription factor bHLH79 OS=Arabidopsis thaliana GN=BHLH79 PE=2 SV=1	GO:0005634(nucleus)	ENOG410YAFX(Transcription factor)	K07953	GTP-binding protein SAR1	EC:3.6.5.-	gra04141(Protein processing in endoplasmic reticulum)	M0ZP34.1 PF00010.24;HLH;	55.77	41.55	49.74	197.22	168.93	192.24	970.07	706.92	613.77
TRINITY_DN19313_c1_g1	PREDICTED: transcription factor bHLH30 [Fragaria vesca subsp. vesca]	BHLH30	Transcription factor bHLH30 OS=Arabidopsis thaliana GN=BHLH30 PE=1 SV=1	GO:0003677(DNA binding);GO:0003700(transcription factor activity, sequence-specific DNA binding);GO:0005634(nucleus);GO:0006351(transcription, DNA-templated);GO:0006355(regulation of transcription, DNA-templated);GO:0046983(protein dimerization activity)	ENOG410YEFC(Transcription factor)	K13422	transcription factor MYC2	-	gmx04075(Plant hormone signal transduction)	A0A0A0KR14.1 PF00010.24;HLH;	9.86	9.73	8.16	2.38	4.8	7.05	0.1	0.2	0.23
TRINITY_DN27264_c1_g2	PREDICTED: transcription factor bHLH57-like [Fragaria vesca subsp. vesca]	BHLH57	Transcription factor bHLH57 OS=Arabidopsis thaliana GN=BHLH57 PE=2 SV=1	GO:0003677(DNA binding);GO:0003700(transcription factor activity, sequence-specific DNA binding);GO:0005634(nucleus);GO:0006351(transcription, DNA-templated);GO:0006355(regulation of transcription, DNA-templated);GO:0046983(protein dimerization activity)	ENOG41115JJ(Transcription factor)	-	-	-	-	M8B3H0.1 PF00010.24;HLH;	19.92	32.12	26.99	6.88	10.66	10.36	0.67	0.35	1.28
TRINITY_DN21450_c0_g1	PREDICTED: transcription factor bHLH113-like isoform X2 [Fragaria vesca subsp. vesca]	BHLH113	Transcription factor bHLH113 OS=Arabidopsis thaliana GN=BHLH113 PE=2 SV=1	GO:0001046(core promoter sequence-specific DNA binding);GO:0001228(transcriptional activator activity, RNA polymerase II transcription regulatory region sequence-specific binding);GO:0005634(nucleus);GO:0006366(transcription from RNA polymerase II promoter)	ENOG410YS5T(Transcription factor)	K16189	phytochrome-interacting factor 4	-	pvu04075(Plant hormone signal transduction)	I1GN25.1 PF00010.24;HLH;	6.69	11.12	10.39	7.07	6.51	10.75	0.12	0.25	0.58
TRINITY_DN27264_c1_g3	PREDICTED: transcription factor bHLH57-like [Fragaria vesca subsp. vesca]	BHLH67	Transcription factor bHLH67 OS=Arabidopsis thaliana GN=BHLH67 PE=2 SV=1	GO:0003677(DNA binding);GO:0003700(transcription factor activity, sequence-specific DNA binding);GO:0005634(nucleus);GO:0006351(transcription, DNA-templated);GO:0006355(regulation of transcription, DNA-templated);GO:0046983(protein dimerization activity)	ENOG41115JJ(Transcription factor)	-	-	-	-	A0A0K9NP70.1 PF00010.24;HLH;	28.26	40.12	34.84	5.51	8.38	14.14	2.23	2.61	3.28
TRINITY_DN15749_c0_g1	PREDICTED: transcription factor bHLH106 [Fragaria vesca subsp. vesca]	BHLH106	Transcription factor bHLH106 OS=Arabidopsis thaliana GN=BHLH106 PE=2 SV=1	GO:0003677(DNA binding);GO:0003700(transcription factor activity, sequence-specific DNA binding);GO:0005634(nucleus);GO:0006351(transcription, DNA-templated);GO:0006355(regulation of transcription, DNA-templated);GO:0009941(chloroplast envelope);GO:0042538(hyperosmotic salinity response);GO:0046983(protein dimerization activity)	ENOG410YMGY(Transcription factor)	-	-	-	-	D7TQR5.1 PF00010.24;HLH;	7.23	8.77	6.64	3.03	2.85	3.59	0.5	0.8	0.78
TRINITY_DN18791_c0_g1	PREDICTED: transcription factor bHLH93-like [Fragaria vesca subsp. vesca]	BHLH93	Transcription factor bHLH93 OS=Arabidopsis thaliana GN=BHLH93 PE=1 SV=1	GO:0003677(DNA binding);GO:0003700(transcription factor activity, sequence-specific DNA binding);GO:0005634(nucleus);GO:0006351(transcription, DNA-templated);GO:0006355(regulation of transcription, DNA-templated);GO:0007275(multicellular organism development);GO:0046983(protein dimerization activity)	ENOG410YB4F(Transcription factor)	K16190	glucuronokinase	EC:2.7.1.43	bdi00040(Pentose and glucuronate interconversions);bdi00053(Ascorbate and aldarate metabolism);bdi00520(Amino sugar and nucleotide sugar metabolism)	M1ANW8.1 PF00010.24;HLH;	3.02	2.73	2.26	0.31	0.59	0.6	0.05	0.14	0.09
TRINITY_DN28179_c2_g1	PREDICTED: transcription factor bHLH35 [Fragaria vesca subsp. vesca]	BHLH35	Transcription factor bHLH35 OS=Arabidopsis thaliana GN=BHLH35 PE=2 SV=1	GO:0003677(DNA binding);GO:0003700(transcription factor activity, sequence-specific DNA binding);GO:0005634(nucleus);GO:0006351(transcription, DNA-templated);GO:0006355(regulation of transcription, DNA-templated);GO:0046983(protein dimerization activity)	ENOG410YDYS(Transcription factor)	K13422	transcription factor MYC2	-	ppp04075(Plant hormone signal transduction)	M0ZY39.1 PF00010.24;HLH;	148.44	202	230.54	292.69	337.98	157.01	26.72	17.43	24.73
TRINITY_DN22841_c0_g2	PREDICTED: transcription factor bHLH92 [Fragaria vesca subsp. vesca]	BHLH92	Transcription factor bHLH92 OS=Arabidopsis thaliana GN=BHLH92 PE=2 SV=1	GO:0003677(DNA binding);GO:0003700(transcription factor activity, sequence-specific DNA binding);GO:0005634(nucleus);GO:0006351(transcription, DNA-templated);GO:0006355(regulation of transcription, DNA-templated);GO:0046983(protein dimerization activity)	ENOG410YV10(Transcription factor)	-	-	-	-	M5XRD4.1 PF00010.24;HLH;	42.84	133.48	186.74	242.13	377.03	108.71	11.67	9.22	10.37
TRINITY_DN20169_c0_g1	PREDICTED: transcription factor bHLH66-like [Fragaria vesca subsp. vesca]	BHLH66	Transcription factor bHLH66 OS=Arabidopsis thaliana GN=BHLH66 PE=2 SV=1	GO:0001046(core promoter sequence-specific DNA binding);GO:0001228(transcriptional activator activity, RNA polymerase II transcription regulatory region sequence-specific binding);GO:0005634(nucleus);GO:0006366(transcription from RNA polymerase II promoter)	ENOG4111MVP(Transcription factor)	K12126	phytochrome-interacting factor 3	-	pop04075(Plant hormone signal transduction);pop04712(Circadian rhythm - plant)	D7LHI2.1 PF00010.24;HLH;	14.48	22.89	18.64	11.09	8.43	12.19	3.59	4.65	4.89
TRINITY_DN10423_c0_g1	PREDICTED: transcription factor bHLH94-like [Fragaria vesca subsp. vesca]	BHLH96	Transcription factor bHLH96 OS=Arabidopsis thaliana GN=BHLH96 PE=2 SV=1	GO:0005634(nucleus)	ENOG410YF8H(nucleic acid binding transcription factor activity)	K13422	transcription factor MYC2	-	ppp04075(Plant hormone signal transduction)	A0A072VML0.1 PF00010.24;HLH;	0.98	2.39	1.96	0.24	0	0.03	0	0.03	0
TRINITY_DN21582_c0_g1	PREDICTED: transcription factor bHLH69 [Fragaria vesca subsp. vesca]	BHLH69	Transcription factor bHLH69 OS=Arabidopsis thaliana GN=BHLH69 PE=2 SV=2	GO:0001046(core promoter sequence-specific DNA binding);GO:0001228(transcriptional activator activity, RNA polymerase II transcription regulatory region sequence-specific binding);GO:0005634(nucleus);GO:0006366(transcription from RNA polymerase II promoter)	ENOG41116U8(NA)	K16189	phytochrome-interacting factor 4	-	crb04075(Plant hormone signal transduction)	B9S450.1 PF00010.24;HLH;	17.9	21.14	18.2	9.17	7.88	8.95	5.72	4.95	3.4
TRINITY_DN20272_c0_g2	PREDICTED: transcription factor bHLH77-like [Fragaria vesca subsp. vesca]	BHLH62	Transcription factor bHLH62 OS=Arabidopsis thaliana GN=BHLH62 PE=2 SV=1	GO:0003677(DNA binding);GO:0003700(transcription factor activity, sequence-specific DNA binding);GO:0005634(nucleus);GO:0006351(transcription, DNA-templated);GO:0006355(regulation of transcription, DNA-templated);GO:0046983(protein dimerization activity)	ENOG4111T9V(Transcription factor)	K07953	GTP-binding protein SAR1	EC:3.6.5.-	gra04141(Protein processing in endoplasmic reticulum)	M0RIY8.1 PF00010.24;HLH;	25.41	14.52	18.77	8.58	8.92	24.01	67.08	69.96	64.54
TRINITY_DN23837_c0_g1	PREDICTED: transcription factor bHLH148-like [Fragaria vesca subsp. vesca]	BHLH148	Transcription factor bHLH148 OS=Arabidopsis thaliana GN=BHLH148 PE=1 SV=1	GO:0003677(DNA binding);GO:0003700(transcription factor activity, sequence-specific DNA binding);GO:0005515(protein binding);GO:0005634(nucleus);GO:0006351(transcription, DNA-templated);GO:0006355(regulation of transcription, DNA-templated);GO:0046983(protein dimerization activity)	ENOG410YRF4(Transcription factor)	-	-	-	-	-	59.4	40.85	44.15	27.05	29.14	58.53	185.69	139.87	172.99
TRINITY_DN11543_c0_g1	PREDICTED: transcription factor bHLH18-like [Fragaria vesca subsp. vesca]	BHLH25	Transcription factor bHLH25 OS=Arabidopsis thaliana GN=BHLH25 PE=2 SV=2	GO:0003677(DNA binding);GO:0003700(transcription factor activity, sequence-specific DNA binding);GO:0005634(nucleus);GO:0006351(transcription, DNA-templated);GO:0006355(regulation of transcription, DNA-templated);GO:0046983(protein dimerization activity)	-	K13422	transcription factor MYC2	-	ppp04075(Plant hormone signal transduction)	B9SSE2.1 PF00010.24;HLH;	0.38	2.48	1.81	1.36	0.85	0.74	0.02	0.03	0
TRINITY_DN16006_c0_g9	PREDICTED: transcription factor bHLH106-like [Fragaria vesca subsp. vesca]	BHLH30	Transcription factor bHLH30 OS=Arabidopsis thaliana GN=BHLH30 PE=1 SV=1	GO:0003677(DNA binding);GO:0003700(transcription factor activity, sequence-specific DNA binding);GO:0005634(nucleus);GO:0006351(transcription, DNA-templated);GO:0006355(regulation of transcription, DNA-templated);GO:0046983(protein dimerization activity)	ENOG410ZKSM(transcription factor bHLH30-like)	-	-	-	-	M5X4S7.1 PF00010.24;HLH;	1.91	3.05	2.38	0.65	1.2	2.23	0.25	0.27	0.22
TRINITY_DN23672_c0_g1	PREDICTED: transcription factor bHLH130-like [Fragaria vesca subsp. vesca]	BHLH130	Transcription factor bHLH130 OS=Arabidopsis thaliana GN=BHLH130 PE=1 SV=1	GO:0001046(core promoter sequence-specific DNA binding);GO:0001228(transcriptional activator activity, RNA polymerase II transcription regulatory region sequence-specific binding);GO:0005634(nucleus);GO:0006366(transcription from RNA polymerase II promoter)	ENOG410YWTN(Helix-loop-helix DNA-binding domain)	-	-	-	-	K4AY80.1 PF00010.24;HLH;	10.26	10.88	9.26	6.13	8.27	9.56	20.4	24.64	18.88
TRINITY_DN26744_c0_g1	PREDICTED: transcription factor bHLH74 [Fragaria vesca subsp. vesca]	BHLH74	Transcription factor bHLH74 OS=Arabidopsis thaliana GN=BHLH74 PE=1 SV=1	GO:0003677(DNA binding);GO:0003700(transcription factor activity, sequence-specific DNA binding);GO:0005515(protein binding);GO:0005634(nucleus);GO:0006351(transcription, DNA-templated);GO:0006355(regulation of transcription, DNA-templated);GO:0009637(response to blue light);GO:0040008(regulation of growth);GO:0046983(protein dimerization activity)	ENOG4111DWU(Transcription factor)	K07953	GTP-binding protein SAR1	EC:3.6.5.-	gra04141(Protein processing in endoplasmic reticulum)	A0A072VPD3.1 PF00010.24;HLH;	19.72	22.21	20.68	14.24	18.47	22.61	10.01	8.38	8.68
TRINITY_DN27279_c2_g1	PREDICTED: transcription factor bHLH130 [Fragaria vesca subsp. vesca]	BHLH130	Transcription factor bHLH130 OS=Arabidopsis thaliana GN=BHLH130 PE=1 SV=1	GO:0001046(core promoter sequence-specific DNA binding);GO:0001228(transcriptional activator activity, RNA polymerase II transcription regulatory region sequence-specific binding);GO:0005634(nucleus);GO:0006366(transcription from RNA polymerase II promoter)	ENOG410YDYN(Transcription factor)	K12126	phytochrome-interacting factor 3	-	smo04075(Plant hormone signal transduction);smo04712(Circadian rhythm - plant)	W5HEK5.1 PF00010.24;HLH;	9.61	14.24	13.46	5.5	9.59	5.88	3.55	3.37	5.64
TRINITY_DN28531_c1_g1	PREDICTED: transcription factor bHLH122-like [Fragaria vesca subsp. vesca]	BHLH122	Transcription factor bHLH122 OS=Arabidopsis thaliana GN=BHLH122 PE=1 SV=1	GO:0001046(core promoter sequence-specific DNA binding);GO:0001228(transcriptional activator activity, RNA polymerase II transcription regulatory region sequence-specific binding);GO:0005634(nucleus);GO:0006366(transcription from RNA polymerase II promoter)	ENOG410YDYN(Transcription factor)	-	-	-	-	-	2.94	1.75	1.76	2.56	2.51	4.3	6.24	8.28	7.73
TRINITY_DN25217_c0_g3	PREDICTED: transcription factor bHLH90 [Fragaria vesca subsp. vesca]	BHLH90	Transcription factor bHLH90 OS=Arabidopsis thaliana GN=BHLH90 PE=2 SV=1	GO:0003677(DNA binding);GO:0003700(transcription factor activity, sequence-specific DNA binding);GO:0005634(nucleus);GO:0006351(transcription, DNA-templated);GO:0006355(regulation of transcription, DNA-templated);GO:0046983(protein dimerization activity)	ENOG41115KU(Transcription factor)	K16190	glucuronokinase	EC:2.7.1.43	bdi00040(Pentose and glucuronate interconversions);bdi00053(Ascorbate and aldarate metabolism);bdi00520(Amino sugar and nucleotide sugar metabolism)	M5XIH3.1 PF14215.4;bHLH-MYC_N;	1.4	1.92	2.07	0.41	0.46	0.15	0.42	0.05	0.05
TRINITY_DN28046_c2_g1	PREDICTED: transcription factor bHLH3 [Fragaria vesca subsp. vesca]	BHLH3	Transcription factor bHLH3 OS=Arabidopsis thaliana GN=BHLH3 PE=2 SV=1	-	ENOG41114N5(Transcription factor)	-	-	-	-	-	14.29	11.97	11.24	8.04	7.82	12.29	24.49	28.63	23.88
TRINITY_DN21702_c0_g1	PREDICTED: transcription factor bHLH137 [Fragaria vesca subsp. vesca]	BHLH137	Transcription factor bHLH137 OS=Arabidopsis thaliana GN=BHLH137 PE=2 SV=1	GO:0005634(nucleus)	ENOG410YIH7(Transcription factor)	K07953	GTP-binding protein SAR1	EC:3.6.5.-	gra04141(Protein processing in endoplasmic reticulum)	S8D1V7.1 PF00010.24;HLH;	82.58	131.73	74.77	20.01	71.55	74.99	40.8	15.73	12.97
TRINITY_DN28219_c1_g1	PREDICTED: transcription factor bHLH157-like isoform X1 [Fragaria vesca subsp. vesca]	BHLH157	Transcription factor bHLH157 OS=Arabidopsis thaliana GN=BHLH157 PE=2 SV=1	GO:0004674(protein serine/threonine kinase activity);GO:0005829(cytosol);GO:0006468(protein phosphorylation);GO:0035556(intracellular signal transduction)	ENOG410YD0M(NA)	-	-	-	-	M5WZ47.1 PF14215.4;bHLH-MYC_N;	5	9.14	6.45	3.33	2.04	4.79	4.71	3.4	2.55
TRINITY_DN28046_c2_g2	PREDICTED: transcription factor bHLH3 [Fragaria vesca subsp. vesca]	BHLH3	Transcription factor bHLH3 OS=Arabidopsis thaliana GN=BHLH3 PE=2 SV=1	GO:0003677(DNA binding);GO:0003700(transcription factor activity, sequence-specific DNA binding);GO:0005634(nucleus);GO:0006351(transcription, DNA-templated);GO:0006355(regulation of transcription, DNA-templated);GO:0046983(protein dimerization activity)	ENOG41114N5(Transcription factor)	K13422	transcription factor MYC2	-	ppp04075(Plant hormone signal transduction)	A0A061DQ32.1 PF14215.4;bHLH-MYC_N;	10.3	10.55	7.87	7.36	7.21	10.05	21.37	22.19	19.99
TRINITY_DN27919_c3_g1	transcription factor bHLH3 [Fragaria x ananassa]	BHLH	Basic helix-loop-helix protein A OS=Pisum sativum GN=BHLH PE=3 SV=1	GO:0000976(transcription regulatory region sequence-specific DNA binding);GO:0003677(DNA binding);GO:0003700(transcription factor activity, sequence-specific DNA binding);GO:0005515(protein binding);GO:0005634(nucleus);GO:0006351(transcription, DNA-templated);GO:0006355(regulation of transcription, DNA-templated);GO:0009813(flavonoid biosynthetic process);GO:0009962(regulation of flavonoid biosyn…	ENOG4111SJN(Transcription factor)	K13422	transcription factor MYC2	-	rcu04075(Plant hormone signal transduction)	K7LH16.1 PF00010.24;HLH;	50.11	42.35	36.15	9.22	12.84	19.59	16.44	25.84	21.46
TRINITY_DN27919_c3_g2	bHLH transcriptional factor AN1 homolog [Rosa hybrid cultivar]	BHLH	Basic helix-loop-helix protein A OS=Pisum sativum GN=BHLH PE=3 SV=1	GO:0000976(transcription regulatory region sequence-specific DNA binding);GO:0003677(DNA binding);GO:0003700(transcription factor activity, sequence-specific DNA binding);GO:0005515(protein binding);GO:0005634(nucleus);GO:0006351(transcription, DNA-templated);GO:0006355(regulation of transcription, DNA-templated);GO:0009813(flavonoid biosynthetic process);GO:0009962(regulation of flavonoid biosyn…	ENOG4111SJN(Transcription factor)	K13422	transcription factor MYC2	-	ppp04075(Plant hormone signal transduction)	A0A067JCD9.1 PF14215.4;bHLH-MYC_N;	39.85	41.68	33.67	8.34	10.15	23.7	16.15	25.7	19.31
TRINITY_DN12472_c0_g1	PREDICTED: transcription factor bHLH80-like [Fragaria vesca subsp. vesca]	BHLH80	Transcription factor bHLH80 OS=Arabidopsis thaliana GN=BHLH80 PE=2 SV=1	GO:0001046(core promoter sequence-specific DNA binding);GO:0001228(transcriptional activator activity, RNA polymerase II transcription regulatory region sequence-specific binding);GO:0003677(DNA binding);GO:0003700(transcription factor activity, sequence-specific DNA binding);GO:0005515(protein binding);GO:0005634(nucleus);GO:0006355(regulation of transcription, DNA-templated);GO:0006366(transcri…	ENOG410YNY7(Transcription factor)	K12126	phytochrome-interacting factor 3	-	egu04075(Plant hormone signal transduction);egu04712(Circadian rhythm - plant)	D8SUX0.1 PF00010.24;HLH;	12.54	12.01	10.36	10.3	9.22	8.79	5.78	5.78	6.81
TRINITY_DN16337_c0_g1	PREDICTED: transcription factor bHLH113 [Fragaria vesca subsp. vesca]	BHLH103	Transcription factor bHLH103 OS=Arabidopsis thaliana GN=BHLH103 PE=2 SV=1	GO:0001046(core promoter sequence-specific DNA binding);GO:0001228(transcriptional activator activity, RNA polymerase II transcription regulatory region sequence-specific binding);GO:0005634(nucleus);GO:0006366(transcription from RNA polymerase II promoter)	ENOG410YRG3(ethylene-responsive protein)	-	-	-	-	S8D3H3.1 PF00010.24;HLH;	39.85	29.55	48.19	51.11	50.57	19.95	12.78	15.05	22.98
TRINITY_DN27328_c0_g2	PREDICTED: transcription factor bHLH48 [Fragaria vesca subsp. vesca]	BHLH48	Transcription factor bHLH48 OS=Arabidopsis thaliana GN=BHLH48 PE=2 SV=1	GO:0003677(DNA binding);GO:0003700(transcription factor activity, sequence-specific DNA binding);GO:0005634(nucleus);GO:0006351(transcription, DNA-templated);GO:0006355(regulation of transcription, DNA-templated);GO:0046983(protein dimerization activity)	ENOG410YEV1(transcription factor)	K16189	phytochrome-interacting factor 4	-	pda04075(Plant hormone signal transduction)	A0A0E0Q046.1 PF00010.24;HLH;	135.54	135.77	103.77	117.31	112.07	226.72	347.7	282.82	255.98
TRINITY_DN27853_c1_g1	PREDICTED: transcription factor bHLH122-like [Fragaria vesca subsp. vesca]	BHLH130	Transcription factor bHLH130 OS=Arabidopsis thaliana GN=BHLH130 PE=1 SV=1	GO:0001046(core promoter sequence-specific DNA binding);GO:0001228(transcriptional activator activity, RNA polymerase II transcription regulatory region sequence-specific binding);GO:0005634(nucleus);GO:0006366(transcription from RNA polymerase II promoter)	ENOG410YDYN(Transcription factor)	K12126	phytochrome-interacting factor 3	-	egu04075(Plant hormone signal transduction);egu04712(Circadian rhythm - plant)	W5HEK5.1 PF00010.24;HLH;	3.45	2.84	2.39	2.87	3.08	6.01	6.71	9	6.97
TRINITY_DN26024_c0_g1	PREDICTED: transcription factor bHLH155-like [Fragaria vesca subsp. vesca]	BHLH155	Transcription factor bHLH155 OS=Arabidopsis thaliana GN=BHLH155 PE=2 SV=1	GO:0004674(protein serine/threonine kinase activity);GO:0005829(cytosol);GO:0006355(regulation of transcription, DNA-templated);GO:0006468(protein phosphorylation);GO:0035556(intracellular signal transduction)	ENOG41117FJ(HLH)	-	-	-	-	M5VK90.1 PF14215.4;bHLH-MYC_N;	11.67	12.93	10.11	2.22	2.8	7.1	6.68	5.34	4.38
TRINITY_DN26821_c1_g1	PREDICTED: transcription factor bHLH13-like [Fragaria vesca subsp. vesca]	BHLH13	Transcription factor bHLH13 OS=Arabidopsis thaliana GN=BHLH13 PE=2 SV=1	GO:0003677(DNA binding);GO:0003700(transcription factor activity, sequence-specific DNA binding);GO:0005634(nucleus);GO:0006351(transcription, DNA-templated);GO:0006355(regulation of transcription, DNA-templated);GO:0044212(transcription regulatory region DNA binding);GO:0046983(protein dimerization activity)	ENOG410YCJJ(anthocyanin-containing compound biosynthetic process)	K13422	transcription factor MYC2	-	ppp04075(Plant hormone signal transduction)	M5XIR6.1 PF14215.4;bHLH-MYC_N;	19.86	28.27	29.13	33.88	31.14	37.71	40.67	64.96	54.86
TRINITY_DN20450_c0_g1	PREDICTED: transcription factor bHLH112 isoform X1 [Fragaria vesca subsp. vesca]	BHLH123	Transcription factor bHLH123 OS=Arabidopsis thaliana GN=BHLH123 PE=2 SV=1	GO:0001046(core promoter sequence-specific DNA binding);GO:0001228(transcriptional activator activity, RNA polymerase II transcription regulatory region sequence-specific binding);GO:0005634(nucleus);GO:0006366(transcription from RNA polymerase II promoter)	ENOG410YDUV(Whole genome shotgun sequence of line PN40024, scaffold_274.assembly12x (Fragment))	-	-	-	-	-	5.06	7.23	7.25	13.97	12.42	9.72	8.25	10.23	9.86
TRINITY_DN17550_c0_g2	PREDICTED: transcription factor bHLH123-like [Fragaria vesca subsp. vesca]	BHLH123	Transcription factor bHLH123 OS=Arabidopsis thaliana GN=BHLH123 PE=2 SV=1	GO:0001046(core promoter sequence-specific DNA binding);GO:0001228(transcriptional activator activity, RNA polymerase II transcription regulatory region sequence-specific binding);GO:0005634(nucleus);GO:0006366(transcription from RNA polymerase II promoter)	ENOG4111AEF(Transcription factor)	K12126	phytochrome-interacting factor 3	-	dosa04075(Plant hormone signal transduction);dosa04712(Circadian rhythm - plant)	S8D3H3.1 PF00010.24;HLH;	1.5	2.39	1.82	3.36	3.76	4.67	2.66	3.5	3.39
TRINITY_DN20450_c0_g4	PREDICTED: transcription factor bHLH123-like [Fragaria vesca subsp. vesca]	BHLH123	Transcription factor bHLH123 OS=Arabidopsis thaliana GN=BHLH123 PE=2 SV=1	GO:0001046(core promoter sequence-specific DNA binding);GO:0001228(transcriptional activator activity, RNA polymerase II transcription regulatory region sequence-specific binding);GO:0005634(nucleus);GO:0006366(transcription from RNA polymerase II promoter)	ENOG4111AEF(Transcription factor)	K16189	phytochrome-interacting factor 4	-	obr04075(Plant hormone signal transduction)	S8D3H3.1 PF00010.24;HLH;	1.81	3.12	2.12	4.24	4.78	5	2.32	3.39	3.24
TRINITY_DN19846_c0_g1	PREDICTED: transcription factor bHLH71 [Fragaria vesca subsp. vesca]	BHLH94	Transcription factor bHLH94 OS=Arabidopsis thaliana GN=BHLH94 PE=2 SV=2	GO:0003677(DNA binding);GO:0003700(transcription factor activity, sequence-specific DNA binding);GO:0005634(nucleus);GO:0006351(transcription, DNA-templated);GO:0006355(regulation of transcription, DNA-templated);GO:0046983(protein dimerization activity)	ENOG410YG89(Transcription factor)	-	-	-	-	M7YPX6.1 PF00010.24;HLH;	125.68	96.31	120.2	71.96	71.96	126.75	245.94	201.24	195.68
TRINITY_DN13631_c0_g1	PREDICTED: transcription factor bHLH147-like [Fragaria vesca subsp. vesca]	BHLH147	Transcription factor bHLH147 OS=Arabidopsis thaliana GN=BHLH147 PE=1 SV=1	GO:0003677(DNA binding);GO:0003700(transcription factor activity, sequence-specific DNA binding);GO:0005634(nucleus);GO:0006351(transcription, DNA-templated);GO:0006355(regulation of transcription, DNA-templated);GO:0046983(protein dimerization activity)	ENOG410YRF4(Transcription factor)	-	-	-	-	-	6.86	12.13	9.75	1.93	4.31	4.02	3.94	2.39	7.44
TRINITY_DN23615_c0_g2	PREDICTED: transcription factor ORG2-like [Fragaria vesca subsp. vesca]	BHLH100	Transcription factor bHLH100 OS=Arabidopsis thaliana GN=BHLH100 PE=2 SV=1	GO:0000977(RNA polymerase II regulatory region sequence-specific DNA binding);GO:0003700(transcription factor activity, sequence-specific DNA binding);GO:0006357(regulation of transcription from RNA polymerase II promoter);GO:0010106(cellular response to iron ion starvation);GO:0055072(iron ion homeostasis);GO:0090575(RNA polymerase II transcription factor complex)	ENOG410YP85(Transcription factor)	-	-	-	-	-	2.84	3.2	3.25	1.82	1.31	3.3	0.64	1.33	1.25
TRINITY_DN25304_c0_g1	PREDICTED: transcription factor bHLH63 [Fragaria vesca subsp. vesca]	BHLH63	Transcription factor bHLH63 OS=Arabidopsis thaliana GN=BHLH63 PE=1 SV=1	GO:0003677(DNA binding);GO:0003700(transcription factor activity, sequence-specific DNA binding);GO:0005515(protein binding);GO:0005634(nucleus);GO:0006351(transcription, DNA-templated);GO:0006355(regulation of transcription, DNA-templated);GO:0009637(response to blue light);GO:0009908(flower development);GO:0009911(positive regulation of flower development);GO:0046983(protein dimerization activi…	ENOG410YGAM(Transcription factor)	K07953	GTP-binding protein SAR1	EC:3.6.5.-	gra04141(Protein processing in endoplasmic reticulum)	M5VVW1.1 PF00010.24;HLH;	33.6	30.94	31.03	12.51	19.06	33.72	51.23	44.73	43.04
TRINITY_DN13216_c0_g2	PREDICTED: transcription factor bHLH3 [Fragaria vesca subsp. vesca]	BHLH3	Transcription factor bHLH3 OS=Arabidopsis thaliana GN=BHLH3 PE=2 SV=1	GO:0003677(DNA binding);GO:0003700(transcription factor activity, sequence-specific DNA binding);GO:0005634(nucleus);GO:0006351(transcription, DNA-templated);GO:0006355(regulation of transcription, DNA-templated);GO:0046983(protein dimerization activity)	ENOG41114N5(Transcription factor)	-	-	-	-	W9S0M5.1 PF14215.4;bHLH-MYC_N;	3.78	1.63	3.96	3.59	3.57	6.89	7.66	12.87	7.31
TRINITY_DN12143_c0_g3	PREDICTED: basic helix-loop-helix protein A isoform X1 [Fragaria vesca subsp. vesca]	BHLH	Basic helix-loop-helix protein A OS=Pisum sativum GN=BHLH PE=3 SV=1	GO:0000976(transcription regulatory region sequence-specific DNA binding);GO:0003677(DNA binding);GO:0003700(transcription factor activity, sequence-specific DNA binding);GO:0005515(protein binding);GO:0005634(nucleus);GO:0006351(transcription, DNA-templated);GO:0006355(regulation of transcription, DNA-templated);GO:0009813(flavonoid biosynthetic process);GO:0009962(regulation of flavonoid biosyn…	ENOG4111SJN(Transcription factor)	-	-	-	-	-	13.01	11.76	7.01	3.79	1.61	8.08	8.3	6.38	4.45
TRINITY_DN21853_c0_g2	PREDICTED: transcription factor bHLH110 [Fragaria vesca subsp. vesca]	BHLH110	Transcription factor bHLH110 OS=Arabidopsis thaliana GN=BHLH110 PE=2 SV=2	GO:0001046(core promoter sequence-specific DNA binding);GO:0001228(transcriptional activator activity, RNA polymerase II transcription regulatory region sequence-specific binding);GO:0005634(nucleus);GO:0006366(transcription from RNA polymerase II promoter)	ENOG410YI9B(HLH)	-	-	-	-	A0A0K9NJE2.1 PF00010.24;HLH;	2.23	1.66	1.22	1.16	0.75	1.37	0.63	1.06	0.92
TRINITY_DN20462_c0_g2	hypothetical protein L484_028096 [Morus notabilis]	BHLH60	Transcription factor bHLH60 OS=Arabidopsis thaliana GN=BHLH60 PE=2 SV=1	GO:0005634(nucleus)	-	-	-	-	-	-	4.07	1.39	5.84	2.57	3.7	8.97	10.01	13.91	8.01
TRINITY_DN20450_c0_g2	PREDICTED: transcription factor bHLH112 isoform X3 [Fragaria vesca subsp. vesca]	BHLH123	Transcription factor bHLH123 OS=Arabidopsis thaliana GN=BHLH123 PE=2 SV=1	GO:0001046(core promoter sequence-specific DNA binding);GO:0001228(transcriptional activator activity, RNA polymerase II transcription regulatory region sequence-specific binding);GO:0005634(nucleus);GO:0006366(transcription from RNA polymerase II promoter)	ENOG410YDUV(Whole genome shotgun sequence of line PN40024, scaffold_274.assembly12x (Fragment))	-	-	-	-	-	16.89	16.95	21.29	29.74	25.92	25.87	20.77	26.26	21.87
bZIP
TRINITY_DN20472_c1_g1	PREDICTED: basic leucine zipper 9 [Fragaria vesca subsp. vesca]	BZIP9	Basic leucine zipper 9 OS=Arabidopsis thaliana GN=BZIP9 PE=1 SV=1	GO:0003677(DNA binding);GO:0003700(transcription factor activity, sequence-specific DNA binding);GO:0005515(protein binding);GO:0005634(nucleus);GO:0006351(transcription, DNA-templated);GO:0006355(regulation of transcription, DNA-templated);GO:0042803(protein homodimerization activity);GO:0043565(sequence-specific DNA binding);GO:0046982(protein heterodimerization activity);GO:0071333(cellular re…	ENOG410YMIG(Basic region leucine zipper)	-	-	-	-	G7J2W2.1 PF00170.19;bZIP_1;	2.27	4.68	4.52	7.3	5.5	6.5	18.86	24.52	27.68
TRINITY_DN25708_c0_g1	PREDICTED: basic leucine zipper 34-like [Pyrus x bretschneideri]	BZIP02	Basic leucine zipper 2 OS=Oryza sativa subsp. japonica GN=BZIP02 PE=2 SV=1	GO:0003677(DNA binding);GO:0003700(transcription factor activity, sequence-specific DNA binding);GO:0005515(protein binding);GO:0005634(nucleus);GO:0006351(transcription, DNA-templated);GO:0043565(sequence-specific DNA binding);GO:0045893(positive regulation of transcription, DNA-templated)	ENOG410YFVN(bZIP transcription factor domain containing protein, expressed)	K04374	cyclic AMP-dependent transcription factor ATF-4	-	mus04141(Protein processing in endoplasmic reticulum)	A0A022RWU9.1 PF00170.19;bZIP_1;	19.77	9.34	17.09	17.37	20.13	29.24	103.89	86.71	78.87
TRINITY_DN24939_c0_g1	PREDICTED: bZIP transcription factor 60 [Fragaria vesca subsp. vesca]	BZIP60	bZIP transcription factor 60 OS=Arabidopsis thaliana GN=BZIP60 PE=1 SV=1	GO:0002376(immune system process);GO:0003677(DNA binding);GO:0003700(transcription factor activity, sequence-specific DNA binding);GO:0005634(nucleus);GO:0005789(endoplasmic reticulum membrane);GO:0006351(transcription, DNA-templated);GO:0006355(regulation of transcription, DNA-templated);GO:0010200(response to chitin);GO:0016021(integral component of membrane);GO:0030968(endoplasmic reticulum un…	ENOG410YP7D(B-zip transcription factor)	-	-	-	-	M5W9Y4.1 PF07716.13;bZIP_2;	100.26	141.47	116.04	178.66	178.93	216.13	66.9	31.54	45.86
TRINITY_DN18206_c1_g2	PREDICTED: ocs element-binding factor 1-like [Fragaria vesca subsp. vesca]	BZIP53	bZIP transcription factor 53 OS=Arabidopsis thaliana GN=BZIP53 PE=1 SV=1	GO:0003677(DNA binding);GO:0003700(transcription factor activity, sequence-specific DNA binding);GO:0005515(protein binding);GO:0005634(nucleus);GO:0006351(transcription, DNA-templated);GO:0006355(regulation of transcription, DNA-templated);GO:0006971(hypotonic response);GO:0009267(cellular response to starvation);GO:0043565(sequence-specific DNA binding);GO:0045735(nutrient reservoir activity);G…	ENOG410ZM7Q(Ocs element-binding factor)	-	-	-	-	M5VSC4.1 PF00170.19;bZIP_1;	31.69	27.42	24.36	7.64	13.79	19.72	62.5	40.83	50.97
TRINITY_DN13964_c0_g1	PREDICTED: light-inducible protein CPRF2 [Prunus mume]	BZIP53	bZIP transcription factor 53 OS=Arabidopsis thaliana GN=BZIP53 PE=1 SV=1	GO:0003677(DNA binding);GO:0003700(transcription factor activity, sequence-specific DNA binding);GO:0005515(protein binding);GO:0005634(nucleus);GO:0006355(regulation of transcription, DNA-templated);GO:0043565(sequence-specific DNA binding);GO:0044212(transcription regulatory region DNA binding)	ENOG4111AY9(bZIP transcription factor)	K14432	ABA responsive element binding factor	-	egr04075(Plant hormone signal transduction)	M5WJW1.1 PF00170.19;bZIP_1;	1.61	0.9	1.66	0.39	0.49	0.78	0.87	3.35	3.59
TRINITY_DN22896_c0_g1	PREDICTED: ocs element-binding factor 1-like [Fragaria vesca subsp. vesca]	BZIP11	bZIP transcription factor 11 OS=Arabidopsis thaliana GN=BZIP11 PE=1 SV=1	GO:0003677(DNA binding);GO:0003700(transcription factor activity, sequence-specific DNA binding);GO:0005515(protein binding);GO:0005634(nucleus);GO:0006355(regulation of transcription, DNA-templated);GO:0009744(response to sucrose);GO:0017148(negative regulation of translation);GO:0043565(sequence-specific DNA binding);GO:0046982(protein heterodimerization activity);GO:0080149(sucrose induced tra…	ENOG410ZM7Q(Ocs element-binding factor)	-	-	-	-	-	127.56	143	123.34	55.14	49.64	105.16	61.18	90.14	76.22
TRINITY_DN15474_c0_g1	PREDICTED: ocs element-binding factor 1 [Fragaria vesca subsp. vesca]	BZIP44	bZIP transcription factor 44 OS=Arabidopsis thaliana GN=BZIP44 PE=1 SV=1	GO:0003677(DNA binding);GO:0003700(transcription factor activity, sequence-specific DNA binding);GO:0005515(protein binding);GO:0005634(nucleus);GO:0006355(regulation of transcription, DNA-templated);GO:0009845(seed germination);GO:0043565(sequence-specific DNA binding);GO:0044212(transcription regulatory region DNA binding);GO:0046982(protein heterodimerization activity)	ENOG410YNBU(ocs element-binding factor 1)	-	-	-	-	V4SHT6.1 PF00170.19;bZIP_1;	111.7	84.1	93.35	113.39	116.15	213.36	191.97	231.93	208.89
TRINITY_DN13829_c0_g1	PREDICTED: uncharacterized protein LOC101298723 [Fragaria vesca subsp. vesca]	BZIP24	Basic leucine zipper 24 OS=Arabidopsis thaliana GN=BZIP24 PE=1 SV=1	GO:0003677(DNA binding);GO:0003700(transcription factor activity, sequence-specific DNA binding);GO:0005515(protein binding);GO:0005634(nucleus);GO:0005737(cytoplasm);GO:0006351(transcription, DNA-templated);GO:0006355(regulation of transcription, DNA-templated);GO:0006970(response to osmotic stress);GO:0009409(response to cold);GO:0009651(response to salt stress);GO:0042538(hyperosmotic salinity…	ENOG4111A6Q(Basic region leucine zipper)	-	-	-	-	W1PVM0.1 PF07716.13;bZIP_2;	6.38	4.72	5.04	3.52	3.18	4.28	2.75	3.7	3.25
TRINITY_DN20383_c1_g1	PREDICTED: ocs element-binding factor 1 [Fragaria vesca subsp. vesca]	BZIP53	bZIP transcription factor 53 OS=Arabidopsis thaliana GN=BZIP53 PE=1 SV=1	GO:0003677(DNA binding);GO:0003700(transcription factor activity, sequence-specific DNA binding);GO:0005515(protein binding);GO:0005634(nucleus);GO:0006351(transcription, DNA-templated);GO:0006355(regulation of transcription, DNA-templated);GO:0006971(hypotonic response);GO:0009267(cellular response to starvation);GO:0043565(sequence-specific DNA binding);GO:0045735(nutrient reservoir activity);G…	ENOG410YP2C(Ocs element-binding factor)	-	-	-	-	W9QJV6.1 PF00170.19;bZIP_1;	133.11	140.2	108.88	131.2	149.49	193.19	303.05	218.65	204.34
MYB
TRINITY_DN13075_c1_g2	PREDICTED: uncharacterized protein LOC101298676 [Fragaria vesca subsp. vesca]	MYB114	Transcription factor MYB114 OS=Arabidopsis thaliana GN=MYB114 PE=1 SV=1	GO:0003677(DNA binding);GO:0003700(transcription factor activity, sequence-specific DNA binding);GO:0005634(nucleus);GO:0006351(transcription, DNA-templated);GO:0006355(regulation of transcription, DNA-templated);GO:0007275(multicellular organism development);GO:0009753(response to jasmonic acid);GO:0031540(regulation of anthocyanin biosynthetic process)	COG5147(Myblike DNAbinding domain containing protein)	K16166	transcription factor MYB75	-	vvi04712(Circadian rhythm - plant)	H6S2W7.1 PF00249.29;Myb_DNA-binding;	0.68	0.55	1.05	11.42	11.45	17.52	59.97	57.94	48.97
TRINITY_DN15202_c1_g1	PREDICTED: myb-related protein 305-like [Fragaria vesca subsp. vesca]	MYB305	Myb-related protein 305 OS=Antirrhinum majus GN=MYB305 PE=2 SV=1	GO:0003677(DNA binding);GO:0003700(transcription factor activity, sequence-specific DNA binding);GO:0005634(nucleus);GO:0006351(transcription, DNA-templated);GO:0006355(regulation of transcription, DNA-templated);GO:0009740(gibberellic acid mediated signaling pathway);GO:0009753(response to jasmonic acid);GO:0009867(jasmonic acid mediated signaling pathway);GO:0048443(stamen development);GO:00800…	COG5147(Myblike DNAbinding domain containing protein)	K09422	myb proto-oncogene protein, plant	-	ath04626(Plant-pathogen interaction)	S8CDJ7.1 PF00249.29;Myb_DNA-binding;	26.79	20.16	20.75	271.36	232.3	316.69	1087.74	1031.38	988.26
TRINITY_DN14048_c0_g1	PREDICTED: transcription factor MYB82-like [Fragaria vesca subsp. vesca]	MYB3	Transcription factor MYB3 OS=Arabidopsis thaliana GN=MYB3 PE=1 SV=1	GO:0003677(DNA binding);GO:0003700(transcription factor activity, sequence-specific DNA binding);GO:0005634(nucleus);GO:0006351(transcription, DNA-templated);GO:0006355(regulation of transcription, DNA-templated);GO:0009611(response to wounding);GO:0009651(response to salt stress);GO:0009737(response to abscisic acid);GO:0009751(response to salicylic acid);GO:0009800(cinnamic acid biosynthetic pr…	COG5147(Myblike DNAbinding domain containing protein)	K16166	transcription factor MYB75	-	gmx04712(Circadian rhythm - plant)	I1MHE2.1 PF00249.29;Myb_DNA-binding;	87.74	93.25	84.83	19.79	42.4	48.24	1.78	0.95	1.24
TRINITY_DN26701_c0_g1	PREDICTED: myb-related protein 3R-1 [Fragaria vesca subsp. vesca]	MYB3R-1	Myb-related protein 3R-1 OS=Arabidopsis thaliana GN=MYB3R-1 PE=2 SV=1	GO:0003677(DNA binding);GO:0003700(transcription factor activity, sequence-specific DNA binding);GO:0003713(transcription coactivator activity);GO:0005634(nucleus);GO:0006355(regulation of transcription, DNA-templated)	COG5147(Myblike DNAbinding domain containing protein)	K09422	myb proto-oncogene protein, plant	-	ath04626(Plant-pathogen interaction)	I1K997.2 PF13921.4;Myb_DNA-bind_6;	13.12	18.64	19.49	2.69	2.2	4.14	1.27	2.03	3.13
TRINITY_DN21524_c1_g3	transcription factor MYB28-like [Fragaria vesca]	MYB28	Transcription factor MYB28 OS=Arabidopsis thaliana GN=MYB28 PE=1 SV=1	GO:0003677(DNA binding);GO:0003700(transcription factor activity, sequence-specific DNA binding);GO:0005634(nucleus);GO:0006351(transcription, DNA-templated);GO:0006355(regulation of transcription, DNA-templated);GO:0009617(response to bacterium);GO:0009625(response to insect);GO:0009682(induced systemic resistance);GO:0009739(response to gibberellin);GO:0009751(response to salicylic acid);GO:000…	COG5147(Myblike DNAbinding domain containing protein)	-	-	-	-	B9NA03.1 PF00249.29;Myb_DNA-binding;	313.19	338.69	286.73	138.14	189.96	234.15	8.5	1.72	4.24
TRINITY_DN15901_c0_g3	transcription factor MYB1 [Fragaria x ananassa]	MYB3	Transcription factor MYB3 OS=Arabidopsis thaliana GN=MYB3 PE=1 SV=1	GO:0003677(DNA binding);GO:0003700(transcription factor activity, sequence-specific DNA binding);GO:0005634(nucleus);GO:0006351(transcription, DNA-templated);GO:0006355(regulation of transcription, DNA-templated);GO:0009611(response to wounding);GO:0009651(response to salt stress);GO:0009737(response to abscisic acid);GO:0009751(response to salicylic acid);GO:0009800(cinnamic acid biosynthetic pr…	COG5147(Myblike DNAbinding domain containing protein)	K02259	cytochrome c oxidase assembly protein subunit 15	-	aly00190(Oxidative phosphorylation);aly00860(Porphyrin and chlorophyll metabolism)	A0A059CZV3.1 PF00249.29;Myb_DNA-binding;	0.05	0.59	0.54	6.71	5.5	13.85	28.13	92.43	68.56
TRINITY_DN12288_c0_g1	PREDICTED: myb-related protein 308 [Fragaria vesca subsp. vesca]	MYB308	Myb-related protein 308 OS=Antirrhinum majus GN=MYB308 PE=2 SV=1	GO:0003677(DNA binding);GO:0003700(transcription factor activity, sequence-specific DNA binding);GO:0005515(protein binding);GO:0005634(nucleus);GO:0006351(transcription, DNA-templated);GO:0009751(response to salicylic acid);GO:0009753(response to jasmonic acid);GO:0010224(response to UV-B);GO:0045892(negative regulation of transcription, DNA-templated);GO:1903086(negative regulation of sinapate …	COG5147(Myblike DNAbinding domain containing protein)	K02259	cytochrome c oxidase assembly protein subunit 15	-	aly00190(Oxidative phosphorylation);aly00860(Porphyrin and chlorophyll metabolism)	C4IZZ8.1 PF00249.29;Myb_DNA-binding;	11.99	9.56	10.49	6.18	9.47	25.54	251.45	349.46	377.85
TRINITY_DN12342_c1_g1	PREDICTED: transcription factor MYB108 [Fragaria vesca subsp. vesca]	MYB108	Transcription factor MYB108 OS=Arabidopsis thaliana GN=MYB108 PE=1 SV=1	GO:0003677(DNA binding);GO:0003700(transcription factor activity, sequence-specific DNA binding);GO:0005634(nucleus);GO:0006351(transcription, DNA-templated);GO:0006355(regulation of transcription, DNA-templated);GO:0006952(defense response);GO:0009620(response to fungus);GO:0009651(response to salt stress);GO:0009723(response to ethylene);GO:0009737(response to abscisic acid);GO:0009753(response…	COG5147(Myblike DNAbinding domain containing protein)	K02259	cytochrome c oxidase assembly protein subunit 15	-	aly00190(Oxidative phosphorylation);aly00860(Porphyrin and chlorophyll metabolism)	A0A0E0RC24.1 PF00249.29;Myb_DNA-binding;	24.92	37.75	37.37	38.39	41.59	24.59	3.07	1.79	2.87
TRINITY_DN14912_c0_g2	PREDICTED: myb-related protein Myb4-like [Fragaria vesca subsp. vesca]	MYB4	Myb-related protein Myb4 OS=Oryza sativa subsp. japonica GN=MYB4 PE=2 SV=2	GO:0003677(DNA binding);GO:0003700(transcription factor activity, sequence-specific DNA binding);GO:0005634(nucleus);GO:0006355(regulation of transcription, DNA-templated);GO:0009651(response to salt stress);GO:0009723(response to ethylene);GO:0009733(response to auxin);GO:0009751(response to salicylic acid);GO:0009753(response to jasmonic acid)	COG5147(Myblike DNAbinding domain containing protein)	K02259	cytochrome c oxidase assembly protein subunit 15	-	aly00190(Oxidative phosphorylation);aly00860(Porphyrin and chlorophyll metabolism)	K4CG40.1 PF13921.4;Myb_DNA-bind_6;	11.97	33.69	39.04	23.57	20	21.65	0.84	0.53	1.14
TRINITY_DN24694_c0_g1	PREDICTED: transcription repressor MYB6 [Fragaria vesca subsp. vesca]	MYB330	Myb-related protein 330 OS=Antirrhinum majus GN=MYB330 PE=2 SV=1	GO:0003677(DNA binding);GO:0003700(transcription factor activity, sequence-specific DNA binding);GO:0005634(nucleus);GO:0006351(transcription, DNA-templated);GO:0006355(regulation of transcription, DNA-templated);GO:0009739(response to gibberellin);GO:0009751(response to salicylic acid);GO:0009753(response to jasmonic acid)	COG5147(Myblike DNAbinding domain containing protein)	K02259	cytochrome c oxidase assembly protein subunit 15	-	aly00190(Oxidative phosphorylation);aly00860(Porphyrin and chlorophyll metabolism)	C5X6V2.1 PF00249.29;Myb_DNA-binding;	30.86	25.58	23.8	5.89	14.15	28.7	187.25	251.42	288.03
TRINITY_DN15901_c0_g1	transcription factor MYB1 [Fragaria x ananassa]	MYB3	Transcription factor MYB3 OS=Arabidopsis thaliana GN=MYB3 PE=1 SV=1	GO:0003677(DNA binding);GO:0003700(transcription factor activity, sequence-specific DNA binding);GO:0005634(nucleus);GO:0006351(transcription, DNA-templated);GO:0006355(regulation of transcription, DNA-templated);GO:0009611(response to wounding);GO:0009651(response to salt stress);GO:0009737(response to abscisic acid);GO:0009751(response to salicylic acid);GO:0009800(cinnamic acid biosynthetic pr…	COG5147(Myblike DNAbinding domain containing protein)	K16166	transcription factor MYB75	-	gmx04712(Circadian rhythm - plant)	B9IEA0.1 PF00249.29;Myb_DNA-binding;	0.06	0	0.05	2.31	1.37	5.71	6.72	64.81	38.62
TRINITY_DN13571_c2_g1	PREDICTED: transcription factor WER-like [Fragaria vesca subsp. vesca]	MYB3	Transcription factor MYB3 OS=Arabidopsis thaliana GN=MYB3 PE=1 SV=1	GO:0003677(DNA binding);GO:0003700(transcription factor activity, sequence-specific DNA binding);GO:0005634(nucleus);GO:0006351(transcription, DNA-templated);GO:0006355(regulation of transcription, DNA-templated);GO:0009611(response to wounding);GO:0009651(response to salt stress);GO:0009737(response to abscisic acid);GO:0009751(response to salicylic acid);GO:0009800(cinnamic acid biosynthetic pr…	COG5147(Myblike DNAbinding domain containing protein)	K02259	cytochrome c oxidase assembly protein subunit 15	-	aly00190(Oxidative phosphorylation);aly00860(Porphyrin and chlorophyll metabolism)	A0A061EAH8.1 PF00249.29;Myb_DNA-binding;	8.69	9.22	8.05	2.61	1.57	2.99	0.16	0.89	0.78
TRINITY_DN17495_c0_g1	PREDICTED: transcription factor MYB46 [Fragaria vesca subsp. vesca]	MYB46	Transcription factor MYB46 OS=Arabidopsis thaliana GN=MYB46 PE=2 SV=1	GO:0003677(DNA binding);GO:0003700(transcription factor activity, sequence-specific DNA binding);GO:0005634(nucleus);GO:0006355(regulation of transcription, DNA-templated);GO:0045893(positive regulation of transcription, DNA-templated);GO:2000652(regulation of secondary cell wall biogenesis)	COG5147(Myblike DNAbinding domain containing protein)	K02259	cytochrome c oxidase assembly protein subunit 15	-	aly00190(Oxidative phosphorylation);aly00860(Porphyrin and chlorophyll metabolism)	V7BZ78.1 PF00249.29;Myb_DNA-binding;	0.82	0.61	0.7	1.85	1.8	2.33	0.05	0	0.2
TRINITY_DN11223_c0_g1	PREDICTED: myb-related protein Myb4-like [Fragaria vesca subsp. vesca]	MYB4	Myb-related protein Myb4 OS=Oryza sativa subsp. japonica GN=MYB4 PE=2 SV=2	GO:0003677(DNA binding);GO:0003700(transcription factor activity, sequence-specific DNA binding);GO:0005634(nucleus);GO:0006355(regulation of transcription, DNA-templated);GO:0009651(response to salt stress);GO:0009723(response to ethylene);GO:0009733(response to auxin);GO:0009751(response to salicylic acid);GO:0009753(response to jasmonic acid)	COG5147(Myblike DNAbinding domain containing protein)	K09422	myb proto-oncogene protein, plant	-	ath04626(Plant-pathogen interaction)	A0A072U5D9.1 PF00249.29;Myb_DNA-binding;	1.08	4.42	4.36	1.61	1.94	1.02	0	0.03	0.03
TRINITY_DN21251_c1_g1	PREDICTED: transcription repressor MYB6 [Fragaria vesca subsp. vesca]	MYB5	Transcription repressor MYB5 OS=Arabidopsis thaliana GN=MYB5 PE=1 SV=1	GO:0003677(DNA binding);GO:0003700(transcription factor activity, sequence-specific DNA binding);GO:0005634(nucleus);GO:0006355(regulation of transcription, DNA-templated);GO:0009751(response to salicylic acid);GO:0009753(response to jasmonic acid);GO:0009909(regulation of flower development)	COG5147(Myblike DNAbinding domain containing protein)	K09422	myb proto-oncogene protein, plant	-	ath04626(Plant-pathogen interaction)	W9S0V5.1 PF00249.29;Myb_DNA-binding;	10.35	22.01	12.76	5.74	10.2	8.32	2.68	1.73	1.96
TRINITY_DN12521_c0_g1	PREDICTED: transcription factor MYB46 [Fragaria vesca subsp. vesca]	MYB46	Transcription factor MYB46 OS=Arabidopsis thaliana GN=MYB46 PE=2 SV=1	GO:0003677(DNA binding);GO:0003700(transcription factor activity, sequence-specific DNA binding);GO:0005634(nucleus);GO:0006351(transcription, DNA-templated);GO:0006355(regulation of transcription, DNA-templated);GO:0009751(response to salicylic acid);GO:0009834(plant-type secondary cell wall biogenesis);GO:0045893(positive regulation of transcription, DNA-templated);GO:0050832(defense response t…	COG5147(Myblike DNAbinding domain containing protein)	K02259	cytochrome c oxidase assembly protein subunit 15	-	aly00190(Oxidative phosphorylation);aly00860(Porphyrin and chlorophyll metabolism)	A0A061GTG8.1 PF00249.29;Myb_DNA-binding;	0.74	0.41	0.85	2.97	1.77	2.24	0.2	0.07	0.19
TRINITY_DN15729_c0_g5	PREDICTED: myb-related protein 315-like isoform X1 [Fragaria vesca subsp. vesca]	mybl2	Myb-related protein B OS=Xenopus laevis GN=mybl2 PE=2 SV=2	GO:0003677(DNA binding);GO:0003700(transcription factor activity, sequence-specific DNA binding);GO:0005634(nucleus);GO:0006355(regulation of transcription, DNA-templated);GO:0007049(cell cycle);GO:0009553(embryo sac development);GO:0010052(guard cell differentiation)	COG5147(Myblike DNAbinding domain containing protein)	K12860	pre-mRNA-splicing factor CDC5/CEF1	-	eus03040(Spliceosome)	Q2HTW0.1 PF13921.4;Myb_DNA-bind_6;	3.96	4.93	3.48	4.54	1.82	3.69	0.68	0.67	0.19
TRINITY_DN21102_c0_g4	PREDICTED: transcription factor RAX2 [Fragaria vesca subsp. vesca]	MYB36	Transcription factor MYB36 OS=Arabidopsis thaliana GN=MYB36 PE=1 SV=1	GO:0003677(DNA binding);GO:0003700(transcription factor activity, sequence-specific DNA binding);GO:0005634(nucleus);GO:0006355(regulation of transcription, DNA-templated);GO:0009739(response to gibberellin);GO:0009751(response to salicylic acid)	COG5147(Myblike DNAbinding domain containing protein)	K02259	cytochrome c oxidase assembly protein subunit 15	-	aly00190(Oxidative phosphorylation);aly00860(Porphyrin and chlorophyll metabolism)	K3Y8T5.1 PF00249.29;Myb_DNA-binding;	2.13	1.73	2.29	1.61	1.33	1.8	0.31	0.35	2.23
TRINITY_DN12379_c0_g1	PREDICTED: transcription factor RAX2-like [Fragaria vesca subsp. vesca]	MYB36	Transcription factor MYB36 OS=Arabidopsis thaliana GN=MYB36 PE=1 SV=1	GO:0000975(regulatory region DNA binding);GO:0003677(DNA binding);GO:0003700(transcription factor activity, sequence-specific DNA binding);GO:0005634(nucleus);GO:0006351(transcription, DNA-templated);GO:0006355(regulation of transcription, DNA-templated);GO:0008285(negative regulation of cell proliferation);GO:0030154(cell differentiation);GO:0035987(endodermal cell differentiation);GO:0045597(po…	COG5147(Myblike DNAbinding domain containing protein)	K02259	cytochrome c oxidase assembly protein subunit 15	-	aly00190(Oxidative phosphorylation);aly00860(Porphyrin and chlorophyll metabolism)	M0SRY7.1 PF00249.29;Myb_DNA-binding;	1.34	2.59	1.5	0.87	0.95	1.54	0.3	0.18	0.11
TRINITY_DN18527_c1_g3	PREDICTED: transcription repressor MYB5 [Fragaria vesca subsp. vesca]	MYB5	Transcription repressor MYB5 OS=Arabidopsis thaliana GN=MYB5 PE=1 SV=1	GO:0003677(DNA binding);GO:0003700(transcription factor activity, sequence-specific DNA binding);GO:0005634(nucleus);GO:0006351(transcription, DNA-templated);GO:0006355(regulation of transcription, DNA-templated);GO:0009845(seed germination);GO:0010026(trichome differentiation);GO:0010090(trichome morphogenesis);GO:0010214(seed coat development);GO:0010468(regulation of gene expression);GO:004835…	COG5147(Myblike DNAbinding domain containing protein)	K16166	transcription factor MYB75	-	aly04712(Circadian rhythm - plant)	A0A061F2Z9.1 PF00249.29;Myb_DNA-binding;	13.89	13.51	13.15	12.56	13.31	11.8	37.38	29.54	27.74
TRINITY_DN14912_c0_g4	PREDICTED: myb-related protein 308-like [Fragaria vesca subsp. vesca]	MYB308	Myb-related protein 308 OS=Antirrhinum majus GN=MYB308 PE=2 SV=1	GO:0003677(DNA binding);GO:0003700(transcription factor activity, sequence-specific DNA binding);GO:0005515(protein binding);GO:0005634(nucleus);GO:0006351(transcription, DNA-templated);GO:0009751(response to salicylic acid);GO:0009753(response to jasmonic acid);GO:0010224(response to UV-B);GO:0045892(negative regulation of transcription, DNA-templated);GO:1903086(negative regulation of sinapate …	COG5147(Myblike DNAbinding domain containing protein)	K02259	cytochrome c oxidase assembly protein subunit 15	-	aly00190(Oxidative phosphorylation);aly00860(Porphyrin and chlorophyll metabolism)	A0A061FUQ8.1 PF00249.29;Myb_DNA-binding;	13.75	17.26	14.2	1.08	2.32	4.84	3.86	6.17	9.12
TRINITY_DN14591_c0_g1	PREDICTED: transcription factor MYB86 [Fragaria vesca subsp. vesca]	MYB86	Transcription factor MYB86 OS=Arabidopsis thaliana GN=MYB86 PE=2 SV=1	GO:0001944(vasculature development);GO:0003677(DNA binding);GO:0003700(transcription factor activity, sequence-specific DNA binding);GO:0005634(nucleus);GO:0006355(regulation of transcription, DNA-templated);GO:0009733(response to auxin);GO:0010089(xylem development);GO:0010119(regulation of stomatal movement);GO:0010214(seed coat development);GO:0048364(root development)	COG5147(Myblike DNAbinding domain containing protein)	K02259	cytochrome c oxidase assembly protein subunit 15	-	aly00190(Oxidative phosphorylation);aly00860(Porphyrin and chlorophyll metabolism)	Q2HRU1.1 PF00249.29;Myb_DNA-binding;	3.75	5.92	5.25	1.58	1.89	2.7	9.08	5.99	6.18
TRINITY_DN4148_c0_g2	PREDICTED: myb-related protein 305 isoform X1 [Fragaria vesca subsp. vesca]	MYB48	Transcription factor MYB48 OS=Arabidopsis thaliana GN=MYB48 PE=2 SV=1	GO:0003677(DNA binding);GO:0003700(transcription factor activity, sequence-specific DNA binding);GO:0005634(nucleus);GO:0006355(regulation of transcription, DNA-templated)	COG5147(Myblike DNAbinding domain containing protein)	K09422	myb proto-oncogene protein, plant	-	ath04626(Plant-pathogen interaction)	B9HKW3.1 PF00249.29;Myb_DNA-binding;	0.19	0.13	0	0.14	0.15	0.2	0.81	3.06	1.46
TRINITY_DN22826_c0_g1	PREDICTED: myb-related protein Myb4 [Fragaria vesca subsp. vesca]	MYB4	Myb-related protein Myb4 OS=Oryza sativa subsp. japonica GN=MYB4 PE=2 SV=2	GO:0003677(DNA binding);GO:0003700(transcription factor activity, sequence-specific DNA binding);GO:0005634(nucleus);GO:0006355(regulation of transcription, DNA-templated);GO:0009651(response to salt stress);GO:0009723(response to ethylene);GO:0009733(response to auxin);GO:0009753(response to jasmonic acid);GO:0010200(response to chitin);GO:0046686(response to cadmium ion)	COG5147(Myblike DNAbinding domain containing protein)	K09422	myb proto-oncogene protein, plant	-	ath04626(Plant-pathogen interaction)	A0A067JRM0.1 PF00249.29;Myb_DNA-binding;	58.1	88.58	95.09	131.72	180.95	83.93	44.63	25.63	42.63
TRINITY_DN24571_c1_g2	PREDICTED: myb-related protein 330 [Fragaria vesca subsp. vesca]	MYB12	Transcription factor MYB12 OS=Arabidopsis thaliana GN=MYB12 PE=2 SV=1	GO:0003677(DNA binding);GO:0003700(transcription factor activity, sequence-specific DNA binding);GO:0005634(nucleus);GO:0006355(regulation of transcription, DNA-templated);GO:0051555(flavonol biosynthetic process)	COG5147(Myblike DNAbinding domain containing protein)	K02259	cytochrome c oxidase assembly protein subunit 15	-	aly00190(Oxidative phosphorylation);aly00860(Porphyrin and chlorophyll metabolism)	M5XBH2.1 PF00249.29;Myb_DNA-binding;	12.18	6.01	7.88	21.96	30.94	48.2	13.23	8.98	24.79
TRINITY_DN26065_c0_g1	PREDICTED: transcription factor MYB44-like [Fragaria vesca subsp. vesca]	MYB44	Transcription factor MYB44 OS=Arabidopsis thaliana GN=MYB44 PE=2 SV=1	GO:0003677(DNA binding);GO:0003700(transcription factor activity, sequence-specific DNA binding);GO:0005634(nucleus);GO:0006355(regulation of transcription, DNA-templated);GO:0009723(response to ethylene);GO:0009737(response to abscisic acid);GO:0009751(response to salicylic acid);GO:0009753(response to jasmonic acid);GO:0010200(response to chitin);GO:0044212(transcription regulatory region DNA b…	COG5147(Myblike DNAbinding domain containing protein)	-	-	-	-	A0A067KZQ6.1 PF13921.4;Myb_DNA-bind_6;	433.7	323.86	399.51	823.72	798.96	684.19	419.37	142.74	216.1
TRINITY_DN23133_c1_g1	PREDICTED: transcription repressor MYB6-like [Fragaria vesca subsp. vesca]	MYB4	Transcription repressor MYB4 OS=Arabidopsis thaliana GN=MYB4 PE=1 SV=1	GO:0003677(DNA binding);GO:0003700(transcription factor activity, sequence-specific DNA binding);GO:0005515(protein binding);GO:0005634(nucleus);GO:0006351(transcription, DNA-templated);GO:0009751(response to salicylic acid);GO:0009753(response to jasmonic acid);GO:0010224(response to UV-B);GO:0045892(negative regulation of transcription, DNA-templated);GO:1903086(negative regulation of sinapate …	COG5147(Myblike DNAbinding domain containing protein)	K02259	cytochrome c oxidase assembly protein subunit 15	-	aly00190(Oxidative phosphorylation);aly00860(Porphyrin and chlorophyll metabolism)	A0A059D087.1 PF00249.29;Myb_DNA-binding;	52.73	37.18	37.22	14.19	22.87	29.26	50.86	43.52	52.31
TRINITY_DN22291_c0_g1	PREDICTED: transcription factor MYB44-like [Fragaria vesca subsp. vesca]	MYB44	Transcription factor MYB44 OS=Arabidopsis thaliana GN=MYB44 PE=2 SV=1	GO:0003677(DNA binding);GO:0003700(transcription factor activity, sequence-specific DNA binding);GO:0005634(nucleus);GO:0006355(regulation of transcription, DNA-templated)	COG5147(Myblike DNAbinding domain containing protein)	-	-	-	-	D8RRF1.1 PF13921.4;Myb_DNA-bind_6;	290.76	189.1	261.71	415.12	468.22	356.42	251.44	82.17	126.42
TRINITY_DN21536_c1_g1	PREDICTED: transcription factor MYB44-like [Fragaria vesca subsp. vesca]	MYB44	Transcription factor MYB44 OS=Arabidopsis thaliana GN=MYB44 PE=2 SV=1	GO:0003677(DNA binding);GO:0003700(transcription factor activity, sequence-specific DNA binding);GO:0005634(nucleus);GO:0006355(regulation of transcription, DNA-templated);GO:0009723(response to ethylene);GO:0009737(response to abscisic acid);GO:0009751(response to salicylic acid);GO:0009753(response to jasmonic acid);GO:0010200(response to chitin);GO:0044212(transcription regulatory region DNA b…	COG5147(Myblike DNAbinding domain containing protein)	-	-	-	-	A0A0D2R0I6.1 PF13921.4;Myb_DNA-bind_6;	65.01	88.37	73.56	66.6	86.11	103.46	38.73	55.96	48.5
TRINITY_DN18898_c0_g1	PREDICTED: myb-related protein 306 [Fragaria vesca subsp. vesca]	MYB306	Myb-related protein 306 OS=Antirrhinum majus GN=MYB306 PE=2 SV=1	GO:0003677(DNA binding);GO:0003700(transcription factor activity, sequence-specific DNA binding);GO:0005634(nucleus);GO:0006355(regulation of transcription, DNA-templated);GO:0009414(response to water deprivation);GO:0009651(response to salt stress);GO:0009737(response to abscisic acid);GO:0009751(response to salicylic acid);GO:0010468(regulation of gene expression)	COG5147(Myblike DNAbinding domain containing protein)	K09422	myb proto-oncogene protein, plant	-	ath04626(Plant-pathogen interaction)	A0A0E0AJQ9.1 PF00022.17;Actin;	23.64	39.52	37.46	26.88	32.06	27.12	58.52	72.67	51.9
TRINITY_DN22534_c0_g2	PREDICTED: transcription factor MYB44-like [Fragaria vesca subsp. vesca]	MYB44	Transcription factor MYB44 OS=Arabidopsis thaliana GN=MYB44 PE=2 SV=1	GO:0003677(DNA binding);GO:0003700(transcription factor activity, sequence-specific DNA binding);GO:0005634(nucleus);GO:0006355(regulation of transcription, DNA-templated);GO:0009723(response to ethylene);GO:0009737(response to abscisic acid);GO:0009751(response to salicylic acid);GO:0009753(response to jasmonic acid);GO:0010200(response to chitin);GO:0044212(transcription regulatory region DNA b…	COG5147(Myblike DNAbinding domain containing protein)	-	-	-	-	A0A072UH02.1 PF13921.4;Myb_DNA-bind_6;	49.16	45.95	40.79	48.45	66.85	63.58	42.17	12	18.07
TRINITY_DN21029_c0_g2	PREDICTED: transcription factor MYB90-like [Fragaria vesca subsp. vesca]	MYB114	Transcription factor MYB114 OS=Arabidopsis thaliana GN=MYB114 PE=1 SV=1	GO:0003677(DNA binding);GO:0003700(transcription factor activity, sequence-specific DNA binding);GO:0005634(nucleus);GO:0006351(transcription, DNA-templated);GO:0006355(regulation of transcription, DNA-templated);GO:0007275(multicellular organism development);GO:0009753(response to jasmonic acid);GO:0031540(regulation of anthocyanin biosynthetic process)	COG5147(Myblike DNAbinding domain containing protein)	K16166	transcription factor MYB75	-	rcu04712(Circadian rhythm - plant)	M5W0N9.1 PF00249.29;Myb_DNA-binding;	833.97	658.32	788.31	528.4	513.3	1007.19	1276.21	1753.73	1285.48
TRINITY_DN21748_c0_g1	PREDICTED: myb-related protein 306-like isoform X1 [Fragaria vesca subsp. vesca]	MYB306	Myb-related protein 306 OS=Antirrhinum majus GN=MYB306 PE=2 SV=1	GO:0003677(DNA binding);GO:0003700(transcription factor activity, sequence-specific DNA binding);GO:0005634(nucleus);GO:0006355(regulation of transcription, DNA-templated);GO:0009414(response to water deprivation);GO:0009651(response to salt stress);GO:0009737(response to abscisic acid);GO:0009751(response to salicylic acid);GO:0010468(regulation of gene expression)	COG5147(Myblike DNAbinding domain containing protein)	K09422	myb proto-oncogene protein, plant	-	ath04626(Plant-pathogen interaction)	M1D6F5.1 PF00249.29;Myb_DNA-binding;	9.78	9.86	8.01	3.99	2.25	6.51	7.7	12.81	12.7
TRINITY_DN10860_c0_g1	PREDICTED: transcription factor MYB24 [Fragaria vesca subsp. vesca]	MYB108	Transcription factor MYB108 OS=Arabidopsis thaliana GN=MYB108 PE=1 SV=1	GO:0003677(DNA binding);GO:0003700(transcription factor activity, sequence-specific DNA binding);GO:0005634(nucleus);GO:0006355(regulation of transcription, DNA-templated);GO:0009686(gibberellin biosynthetic process);GO:0009751(response to salicylic acid);GO:0016036(cellular response to phosphate starvation)	COG5147(Myblike DNAbinding domain containing protein)	K09422	myb proto-oncogene protein, plant	-	ath04626(Plant-pathogen interaction)	M5XYM8.1 PF00249.29;Myb_DNA-binding;	2.03	2.75	1.53	0.89	1.94	2.21	0.59	0.96	1.02
TRINITY_DN26477_c0_g1	PREDICTED: transcription factor MYB86-like [Fragaria vesca subsp. vesca]	MYB86	Transcription factor MYB86 OS=Arabidopsis thaliana GN=MYB86 PE=2 SV=1	GO:0003677(DNA binding);GO:0003700(transcription factor activity, sequence-specific DNA binding);GO:0005634(nucleus);GO:0006355(regulation of transcription, DNA-templated);GO:0044212(transcription regulatory region DNA binding)	COG5147(Myblike DNAbinding domain containing protein)	K02259	cytochrome c oxidase assembly protein subunit 15	-	aly00190(Oxidative phosphorylation);aly00860(Porphyrin and chlorophyll metabolism)	D7ML75.1 PF02628.13;COX15-CtaA;	1.71	2.81	2.31	0.63	1.09	1.03	1.27	1.62	3.1
TRINITY_DN19886_c0_g1	PREDICTED: transcription factor LAF1 [Fragaria vesca subsp. vesca]	MYB44	Transcription factor MYB44 OS=Arabidopsis thaliana GN=MYB44 PE=2 SV=1	GO:0003677(DNA binding);GO:0003700(transcription factor activity, sequence-specific DNA binding);GO:0005634(nucleus);GO:0006355(regulation of transcription, DNA-templated);GO:0009751(response to salicylic acid)	COG5147(Myblike DNAbinding domain containing protein)	K12860	pre-mRNA-splicing factor CDC5/CEF1	-	ccp03040(Spliceosome)	A0A0A0KXF8.1 PF13921.4;Myb_DNA-bind_6;	5.62	4.76	6	2.68	2.28	3.97	3.57	5.35	3.55
TRINITY_DN22534_c1_g1	PREDICTED: transcription factor MYB44-like [Fragaria vesca subsp. vesca]	MYB44	Transcription factor MYB44 OS=Arabidopsis thaliana GN=MYB44 PE=2 SV=1	GO:0003677(DNA binding);GO:0003700(transcription factor activity, sequence-specific DNA binding);GO:0005634(nucleus);GO:0006355(regulation of transcription, DNA-templated)	COG5147(Myblike DNAbinding domain containing protein)	-	-	-	-	A0A072UH02.1 PF13921.4;Myb_DNA-bind_6;	132.44	80.28	163.16	80.61	74.06	46.64	132.95	122.72	147.97
TRINITY_DN20194_c0_g1	PREDICTED: transcription factor MYB86-like [Fragaria vesca subsp. vesca]	MYB44	Transcription factor MYB44 OS=Arabidopsis thaliana GN=MYB44 PE=2 SV=1	GO:0003677(DNA binding);GO:0003700(transcription factor activity, sequence-specific DNA binding);GO:0005634(nucleus);GO:0005737(cytoplasm);GO:0006355(regulation of transcription, DNA-templated);GO:0009651(response to salt stress);GO:0009723(response to ethylene);GO:0009733(response to auxin);GO:0009737(response to abscisic acid);GO:0009739(response to gibberellin);GO:0009751(response to salicylic…	COG5147(Myblike DNAbinding domain containing protein)	K02259	cytochrome c oxidase assembly protein subunit 15	-	aly00190(Oxidative phosphorylation);aly00860(Porphyrin and chlorophyll metabolism)	A0A0A0KXF8.1 PF13921.4;Myb_DNA-bind_6;	3.17	2.79	0.89	1.97	3.75	2.75	3.28	2.67	2.41
TRINITY_DN18527_c1_g1	unnamed protein product, partial [Vitis vinifera]	MYB5	Transcription repressor MYB5 OS=Arabidopsis thaliana GN=MYB5 PE=1 SV=1	GO:0003677(DNA binding);GO:0003700(transcription factor activity, sequence-specific DNA binding);GO:0005634(nucleus);GO:0006351(transcription, DNA-templated);GO:0006355(regulation of transcription, DNA-templated);GO:0009845(seed germination);GO:0010026(trichome differentiation);GO:0010090(trichome morphogenesis);GO:0010214(seed coat development);GO:0010468(regulation of gene expression);GO:004835…	COG5147(Myblike DNAbinding domain containing protein)	K09422	myb proto-oncogene protein, plant	-	ath04626(Plant-pathogen interaction)	A0A0D2SPS8.1 PF00249.29;Myb_DNA-binding;	11.58	9.89	8.13	4.52	5.39	9.02	9.95	13.69	14.56
TRINITY_DN22291_c1_g2	PREDICTED: transcription factor MYB44-like [Fragaria vesca subsp. vesca]	MYB44	Transcription factor MYB44 OS=Arabidopsis thaliana GN=MYB44 PE=2 SV=1	GO:0003677(DNA binding);GO:0003700(transcription factor activity, sequence-specific DNA binding);GO:0005634(nucleus);GO:0006355(regulation of transcription, DNA-templated);GO:0009723(response to ethylene);GO:0009737(response to abscisic acid);GO:0009751(response to salicylic acid);GO:0009753(response to jasmonic acid);GO:0010200(response to chitin);GO:0044212(transcription regulatory region DNA b…	COG5147(Myblike DNAbinding domain containing protein)	-	-	-	-	A0A072UH02.1 PF13921.4;Myb_DNA-bind_6;	69.38	41.23	66.71	91.02	95.14	50.23	122.55	90.59	135.59
NAC
TRINITY_DN14430_c0_g1	PREDICTED: protein BEARSKIN1-like [Fragaria vesca subsp. vesca]	NAC098	Protein CUP-SHAPED COTYLEDON 2 OS=Arabidopsis thaliana GN=NAC098 PE=1 SV=1	GO:0000975(regulatory region DNA binding);GO:0003677(DNA binding);GO:0003700(transcription factor activity, sequence-specific DNA binding);GO:0005634(nucleus);GO:0006351(transcription, DNA-templated);GO:0006355(regulation of transcription, DNA-templated);GO:0007275(multicellular organism development);GO:1900057(positive regulation of leaf senescence);GO:1903648(positive regulation of chlorophyll …	ENOG410Z11C(NAC transcription factor)	-	-	-	-	M5WUK2.1 PF02365.13;NAM;	28.87	29.55	24.66	1.07	1.88	2.53	0	0.25	0.09
TRINITY_DN15053_c0_g1	PREDICTED: protein CUP-SHAPED COTYLEDON 3-like [Fragaria vesca subsp. vesca]	NAC021	NAC domain-containing protein 21/22 OS=Arabidopsis thaliana GN=NAC021 PE=1 SV=2	GO:0003677(DNA binding);GO:0003700(transcription factor activity, sequence-specific DNA binding);GO:0005634(nucleus);GO:0006351(transcription, DNA-templated);GO:0006355(regulation of transcription, DNA-templated);GO:0007275(multicellular organism development)	ENOG410YD3I(no apical meristem protein)	K01054	acylglycerol lipase	EC:3.1.1.23	bna00561(Glycerolipid metabolism)	R4NHJ5.1 PF02365.13;NAM;	2.5	4.29	3.46	2.52	1.46	2.15	60.83	41.67	48.91
TRINITY_DN18304_c0_g1	PREDICTED: NAC domain-containing protein 100 [Fragaria vesca subsp. vesca]	NAC100	NAC domain-containing protein 100 OS=Arabidopsis thaliana GN=NAC100 PE=2 SV=1	GO:0003677(DNA binding);GO:0003700(transcription factor activity, sequence-specific DNA binding);GO:0005634(nucleus);GO:0006351(transcription, DNA-templated);GO:0006355(regulation of transcription, DNA-templated);GO:0007275(multicellular organism development)	-	K12581	CCR4-NOT transcription complex subunit 7/8	-	bna03018(RNA degradation)	V4T4H4.1 PF02365.13;NAM;	3.04	3.01	2.44	7.28	7.43	11.09	51.71	38.86	64.32
TRINITY_DN18931_c0_g1	PREDICTED: NAC domain-containing protein 7 [Fragaria vesca subsp. vesca]	NAC037	NAC domain-containing protein 37 OS=Arabidopsis thaliana GN=NAC037 PE=1 SV=1	GO:0003700(transcription factor activity, sequence-specific DNA binding);GO:0005515(protein binding);GO:0005634(nucleus);GO:0006355(regulation of transcription, DNA-templated);GO:0010200(response to chitin);GO:0044212(transcription regulatory region DNA binding);GO:0048759(xylem vessel member cell differentiation);GO:1901348(positive regulation of secondary cell wall biogenesis);GO:1990110(callus…	ENOG410YBF6(NAC domain-containing protein)	K12581	CCR4-NOT transcription complex subunit 7/8	-	bna03018(RNA degradation)	A0A067G6T6.1 PF02365.13;NAM;	7.88	8.17	6.81	4.8	6.45	7.73	0.14	0.16	0.13
TRINITY_DN23932_c0_g1	PREDICTED: NAC transcription factor 29 [Fragaria vesca subsp. vesca]	NAC035	NAC domain-containing protein 35 OS=Arabidopsis thaliana GN=NAC035 PE=1 SV=2	GO:0003677(DNA binding);GO:0003700(transcription factor activity, sequence-specific DNA binding);GO:0005634(nucleus);GO:0006351(transcription, DNA-templated);GO:0006355(regulation of transcription, DNA-templated);GO:0007275(multicellular organism development);GO:0009965(leaf morphogenesis);GO:0010200(response to chitin);GO:0045792(negative regulation of cell size);GO:0048281(inflorescence morphog…	ENOG410Y9QS(nac domain)	K01054	acylglycerol lipase	EC:3.1.1.23	bna00561(Glycerolipid metabolism)	M5VLG7.1 PF02365.13;NAM;	26.11	89.15	77.32	37.13	41.42	29.28	2.23	0.23	0.47
TRINITY_DN17363_c0_g1	PREDICTED: NAC domain-containing protein 7-like [Fragaria vesca subsp. vesca]	NAC007	NAC domain-containing protein 7 OS=Arabidopsis thaliana GN=NAC007 PE=1 SV=2	GO:0003700(transcription factor activity, sequence-specific DNA binding);GO:0005515(protein binding);GO:0005634(nucleus);GO:0006351(transcription, DNA-templated);GO:0006355(regulation of transcription, DNA-templated);GO:0007275(multicellular organism development);GO:0009793(embryo development ending in seed dormancy);GO:0048759(xylem vessel member cell differentiation);GO:1901348(positive regulat…	ENOG4111EYD(Nac domain-containing protein)	K12581	CCR4-NOT transcription complex subunit 7/8	-	bna03018(RNA degradation)	K7KJL0.1 PF02365.13;NAM;	1.29	1.33	1.38	2.79	2.58	3.22	0.13	0.07	0.19
TRINITY_DN13557_c0_g1	PREDICTED: transcription factor JUNGBRUNNEN 1-like [Fragaria vesca subsp. vesca]	NAC054	Protein CUP-SHAPED COTYLEDON 1 OS=Arabidopsis thaliana GN=NAC054 PE=1 SV=1	GO:0003677(DNA binding);GO:0003700(transcription factor activity, sequence-specific DNA binding);GO:0005634(nucleus);GO:0006351(transcription, DNA-templated);GO:0006355(regulation of transcription, DNA-templated);GO:0009793(embryo development ending in seed dormancy);GO:0009908(flower development);GO:0010014(meristem initiation);GO:0010072(primary shoot apical meristem specification);GO:0010160(f…	ENOG410Z11C(NAC transcription factor)	-	-	-	-	A0A067F1P8.1 PF02365.13;NAM;	4.06	5.6	3.81	1.23	0.74	1.37	0.38	0.19	0.33
TRINITY_DN17283_c0_g1	PREDICTED: NAC domain-containing protein 90-like [Fragaria vesca subsp. vesca]	NAC090	NAC domain-containing protein 90 OS=Arabidopsis thaliana GN=NAC090 PE=2 SV=1	GO:0003677(DNA binding);GO:0003700(transcription factor activity, sequence-specific DNA binding);GO:0005634(nucleus);GO:0006351(transcription, DNA-templated);GO:0006355(regulation of transcription, DNA-templated);GO:0007275(multicellular organism development)	ENOG41114GP(NAC domain-containing protein 90-like)	-	-	-	-	M5VSR5.1 PF02365.13;NAM;	1.02	8.1	4.81	21.87	38.46	9.81	2.11	0.09	0.65
TRINITY_DN24008_c1_g3	PREDICTED: NAC domain-containing protein 21/22-like isoform X1 [Fragaria vesca subsp. vesca]	NAC021	NAC domain-containing protein 21/22 OS=Arabidopsis thaliana GN=NAC021 PE=1 SV=2	GO:0003677(DNA binding);GO:0003700(transcription factor activity, sequence-specific DNA binding);GO:0005634(nucleus);GO:0006351(transcription, DNA-templated);GO:0006355(regulation of transcription, DNA-templated);GO:0007275(multicellular organism development);GO:0009734(auxin-activated signaling pathway);GO:0010072(primary shoot apical meristem specification);GO:0048527(lateral root development)	ENOG410YDRK(NAC domain-containing protein 21)	K01054	acylglycerol lipase	EC:3.1.1.23	bna00561(Glycerolipid metabolism)	M5WHT7.1 PF02365.13;NAM;	0.09	0.06	0.14	0.1	0.04	0.28	1.68	1.73	2.24
TRINITY_DN19334_c0_g1	PREDICTED: NAC domain-containing protein 100 [Fragaria vesca subsp. vesca]	NAC100	NAC domain-containing protein 100 OS=Arabidopsis thaliana GN=NAC100 PE=2 SV=1	GO:0003677(DNA binding);GO:0003700(transcription factor activity, sequence-specific DNA binding);GO:0005634(nucleus);GO:0006351(transcription, DNA-templated);GO:0006355(regulation of transcription, DNA-templated);GO:0007275(multicellular organism development)	ENOG410Y9QZ(NAC domain-containing protein)	K12581	CCR4-NOT transcription complex subunit 7/8	-	bna03018(RNA degradation)	M5W9R3.1 PF02365.13;NAM;	0.24	0.15	0.17	0.83	1.13	0.73	3.66	3.29	5.13
TRINITY_DN19495_c0_g2	PREDICTED: NAC transcription factor 25 [Fragaria vesca subsp. vesca]	NAC025	NAC transcription factor 25 OS=Arabidopsis thaliana GN=NAC025 PE=2 SV=1	GO:0003677(DNA binding);GO:0003700(transcription factor activity, sequence-specific DNA binding);GO:0005634(nucleus);GO:0006351(transcription, DNA-templated);GO:0006355(regulation of transcription, DNA-templated);GO:0007275(multicellular organism development)	ENOG4111FG3(nac domain)	K01054	acylglycerol lipase	EC:3.1.1.23	bna00561(Glycerolipid metabolism)	A0A0D2R8B3.1 PF02365.13;NAM;	37.62	28.39	36.82	114.33	49.37	43.9	215.46	188.59	232.24
TRINITY_DN25106_c0_g2	PREDICTED: NAC domain-containing protein 86 [Fragaria vesca subsp. vesca]	NAC014	NAC domain-containing protein 14 OS=Arabidopsis thaliana GN=NAC014 PE=2 SV=1	GO:0003677(DNA binding);GO:0003700(transcription factor activity, sequence-specific DNA binding);GO:0005634(nucleus);GO:0006351(transcription, DNA-templated);GO:0006355(regulation of transcription, DNA-templated);GO:0007275(multicellular organism development);GO:0016021(integral component of membrane)	ENOG410ZJIT(nac domain)	K01054	acylglycerol lipase	EC:3.1.1.23	bna00561(Glycerolipid metabolism)	A0A0A0L0H2.1 PF02365.13;NAM;	77.94	136.17	108.81	275.47	370.03	205.8	59.73	29.14	48.53
TRINITY_DN18405_c0_g1	PREDICTED: myb-like protein Q isoform X2 [Fragaria vesca subsp. vesca]	NAC073	NAC domain-containing protein 73 OS=Arabidopsis thaliana GN=NAC073 PE=2 SV=1	GO:0003700(transcription factor activity, sequence-specific DNA binding);GO:0005634(nucleus);GO:0006351(transcription, DNA-templated);GO:0006355(regulation of transcription, DNA-templated);GO:0007275(multicellular organism development);GO:0044212(transcription regulatory region DNA binding)	ENOG410YHV1(nac domain)	-	-	-	-	V7C7P6.1 PF02365.13;NAM;	4.91	3.56	2.55	3.35	3.54	4.74	0.35	0.33	0.79
TRINITY_DN15282_c0_g1	PREDICTED: NAC transcription factor 29 [Fragaria vesca subsp. vesca]	NAC083	NAC domain-containing protein 83 OS=Arabidopsis thaliana GN=NAC083 PE=1 SV=1	GO:0003677(DNA binding);GO:0003700(transcription factor activity, sequence-specific DNA binding);GO:0005515(protein binding);GO:0005634(nucleus);GO:0006351(transcription, DNA-templated);GO:0007275(multicellular organism development);GO:0009651(response to salt stress);GO:0009737(response to abscisic acid);GO:0010089(xylem development);GO:0010150(leaf senescence);GO:0016032(viral process);GO:00458…	ENOG410YED8(nac domain)	K00162	pyruvate dehydrogenase E1 component beta subunit	EC:1.2.4.1	obr01200(Carbon metabolism);obr00010(Glycolysis / Gluconeogenesis);obr00020(Citrate cycle (TCA cycle));obr00620(Pyruvate metabolism)	M5WSR9.1 PF02365.13;NAM;	1.6	1.25	1.2	3.09	1.71	3.47	7.85	9.15	7.24
TRINITY_DN25106_c0_g1	PREDICTED: NAC domain-containing protein 86 [Fragaria vesca subsp. vesca]	NAC014	NAC domain-containing protein 14 OS=Arabidopsis thaliana GN=NAC014 PE=2 SV=1	GO:0003677(DNA binding);GO:0003700(transcription factor activity, sequence-specific DNA binding);GO:0005634(nucleus);GO:0006351(transcription, DNA-templated);GO:0006355(regulation of transcription, DNA-templated);GO:0007275(multicellular organism development);GO:0016021(integral component of membrane)	ENOG410ZJIT(nac domain)	K12581	CCR4-NOT transcription complex subunit 7/8	-	bna03018(RNA degradation)	I1JH85.1 PF02365.13;NAM;	167.88	259.75	247.17	603.45	613.09	443.72	120.51	57.43	120.5
TRINITY_DN20059_c0_g4	PREDICTED: NAC domain-containing protein 8-like [Fragaria vesca subsp. vesca]	NAC073	NAC domain-containing protein 73 OS=Arabidopsis thaliana GN=NAC073 PE=2 SV=1	GO:0003700(transcription factor activity, sequence-specific DNA binding);GO:0005634(nucleus);GO:0006351(transcription, DNA-templated);GO:0007275(multicellular organism development);GO:0044212(transcription regulatory region DNA binding);GO:0045893(positive regulation of transcription, DNA-templated);GO:2000652(regulation of secondary cell wall biogenesis)	ENOG410YF7Q(NAC domain-containing protein 8-like)	-	-	-	-	R4NEY5.1 PF02365.13;NAM;	1.41	0.93	0.93	3.49	2.09	4.22	0.55	0.37	0.8
TRINITY_DN21652_c0_g1	PREDICTED: NAC domain-containing protein 2-like [Fragaria vesca subsp. vesca]	NAC081	Protein ATAF2 OS=Arabidopsis thaliana GN=NAC081 PE=1 SV=1	GO:0003677(DNA binding);GO:0005515(protein binding);GO:0005634(nucleus);GO:0006351(transcription, DNA-templated);GO:0006355(regulation of transcription, DNA-templated);GO:0007275(multicellular organism development);GO:0008361(regulation of cell size);GO:0009416(response to light stimulus);GO:0009611(response to wounding);GO:0009620(response to fungus);GO:0009744(response to sucrose);GO:0009751(re…	ENOG410YE96(Nac domain-containing protein)	K12581	CCR4-NOT transcription complex subunit 7/8	-	bna03018(RNA degradation)	M5X1L4.1 PF02365.13;NAM;	47.72	80.57	89.16	111.45	246.4	98.68	24.75	30	41.82
TRINITY_DN9400_c0_g1	PREDICTED: NAC transcription factor ONAC010-like [Fragaria vesca subsp. vesca]	NAC101	NAC domain-containing protein 101 OS=Arabidopsis thaliana GN=NAC101 PE=2 SV=1	GO:0003700(transcription factor activity, sequence-specific DNA binding);GO:0005634(nucleus);GO:0006355(regulation of transcription, DNA-templated);GO:0007275(multicellular organism development);GO:0009531(secondary cell wall);GO:0009620(response to fungus);GO:0009733(response to auxin);GO:0009735(response to cytokinin);GO:0009737(response to abscisic acid);GO:0009741(response to brassinosteroid)…	ENOG410Z11C(NAC transcription factor)	K01054	acylglycerol lipase	EC:3.1.1.23	bna00561(Glycerolipid metabolism)	M5VHT2.1 PF02365.13;NAM;	2.41	1.77	0.47	0.12	0.28	0.42	0	0	0
TRINITY_DN15269_c0_g1	PREDICTED: NAC domain-containing protein 68-like [Fragaria vesca subsp. vesca]	NAC68	NAC domain-containing protein 68 OS=Oryza sativa subsp. japonica GN=NAC68 PE=2 SV=1	GO:0003677(DNA binding);GO:0003700(transcription factor activity, sequence-specific DNA binding);GO:0005634(nucleus);GO:0006351(transcription, DNA-templated);GO:0006355(regulation of transcription, DNA-templated);GO:0007275(multicellular organism development)	ENOG410YB53(nac domain)	K01054	acylglycerol lipase	EC:3.1.1.23	bna00561(Glycerolipid metabolism)	M5XIM2.1 PF02365.13;NAM;	2.71	2.61	2.7	2.65	2.19	2.19	7.16	7.87	6.81
TRINITY_DN22649_c0_g1	PREDICTED: NAC domain-containing protein 2 [Fragaria vesca subsp. vesca]	NAC002	NAC domain-containing protein 2 OS=Arabidopsis thaliana GN=NAC002 PE=2 SV=2	GO:0003677(DNA binding);GO:0003700(transcription factor activity, sequence-specific DNA binding);GO:0005634(nucleus);GO:0006351(transcription, DNA-templated);GO:0006355(regulation of transcription, DNA-templated);GO:0007275(multicellular organism development);GO:0009611(response to wounding);GO:0009788(negative regulation of abscisic acid-activated signaling pathway)	ENOG410YE96(Nac domain-containing protein)	-	-	-	-	-	146.97	204.6	157.86	225.34	358.84	159.18	88.71	70.34	81.36
TRINITY_DN25390_c1_g5	PREDICTED: NAC domain-containing protein 8 isoform X1 [Fragaria vesca subsp. vesca]	NAC010	NAC domain-containing protein 10 OS=Arabidopsis thaliana GN=NAC010 PE=2 SV=1	GO:0003677(DNA binding);GO:0003700(transcription factor activity, sequence-specific DNA binding);GO:0005634(nucleus);GO:0006351(transcription, DNA-templated);GO:0007275(multicellular organism development);GO:0045893(positive regulation of transcription, DNA-templated);GO:2000652(regulation of secondary cell wall biogenesis)	ENOG410YF7Q(NAC domain-containing protein 8-like)	-	-	-	-	K7KPJ2.1 PF02365.13;NAM;	0.67	1	1.15	4.44	2.92	4.88	0.52	0.49	1.57
TRINITY_DN9400_c0_g2	PREDICTED: NAC domain-containing protein 7-like [Fragaria vesca subsp. vesca]	NAC68	NAC domain-containing protein 68 OS=Oryza sativa subsp. japonica GN=NAC68 PE=2 SV=1	GO:0003700(transcription factor activity, sequence-specific DNA binding);GO:0005634(nucleus);GO:0006355(regulation of transcription, DNA-templated);GO:0007275(multicellular organism development);GO:0009531(secondary cell wall);GO:0009620(response to fungus);GO:0009733(response to auxin);GO:0009735(response to cytokinin);GO:0009737(response to abscisic acid);GO:0009741(response to brassinosteroid)…	-	-	-	-	-	A0A061FR05.1 PF02365.13;NAM;	3.67	2.2	1.48	0.33	0.12	0.79	1.64	1.21	1.73
TRINITY_DN20059_c0_g5	PREDICTED: NAC domain-containing protein 8 isoform X1 [Fragaria vesca subsp. vesca]	NAC073	NAC domain-containing protein 73 OS=Arabidopsis thaliana GN=NAC073 PE=2 SV=1	GO:0003700(transcription factor activity, sequence-specific DNA binding);GO:0005634(nucleus);GO:0006351(transcription, DNA-templated);GO:0007275(multicellular organism development);GO:0044212(transcription regulatory region DNA binding);GO:0045893(positive regulation of transcription, DNA-templated);GO:2000652(regulation of secondary cell wall biogenesis)	ENOG410YF7Q(NAC domain-containing protein 8-like)	-	-	-	-	B9RB87.1 PF02365.13;NAM;	0.47	1.5	0.92	6.15	3.36	4.69	0.4	0.9	1.94
TRINITY_DN25195_c1_g1	PREDICTED: NAC transcription factor 25-like [Fragaria vesca subsp. vesca]	NAC091	NAC domain-containing protein 91 OS=Arabidopsis thaliana GN=NAC091 PE=1 SV=1	GO:0002230(positive regulation of defense response to virus by host);GO:0002237(response to molecule of bacterial origin);GO:0003677(DNA binding);GO:0003700(transcription factor activity, sequence-specific DNA binding);GO:0003713(transcription coactivator activity);GO:0005515(protein binding);GO:0005634(nucleus);GO:0006351(transcription, DNA-templated);GO:0006355(regulation of transcription, DNA-…	-	K01054	acylglycerol lipase	EC:3.1.1.23	bna00561(Glycerolipid metabolism)	M5XNS9.1 PF02365.13;NAM;	12.7	23.36	18.52	29.3	29.32	22.78	11.1	12.65	12.34
TRINITY_DN13827_c0_g1	PREDICTED: NAC domain-containing protein 86 [Fragaria vesca subsp. vesca]	NAC045	NAC domain-containing protein 45 OS=Arabidopsis thaliana GN=NAC045 PE=2 SV=1	GO:0003700(transcription factor activity, sequence-specific DNA binding);GO:0005634(nucleus);GO:0006351(transcription, DNA-templated);GO:0006355(regulation of transcription, DNA-templated);GO:0007275(multicellular organism development);GO:0044212(transcription regulatory region DNA binding)	ENOG4111840(nac domain)	K02437	glycine cleavage system H protein	-	pxb00630(Glyoxylate and dicarboxylate metabolism);pxb00260(Glycine, serine and threonine metabolism)	A0A0D2U1F6.1 PF02365.13;NAM;	0.55	4	1.17	1.4	2.02	2.52	0.15	0.05	0.33
TRINITY_DN21652_c0_g2	PREDICTED: NAC domain-containing protein 2 [Fragaria vesca subsp. vesca]	NAC002	NAC domain-containing protein 2 OS=Arabidopsis thaliana GN=NAC002 PE=2 SV=2	GO:0003677(DNA binding);GO:0003700(transcription factor activity, sequence-specific DNA binding);GO:0005634(nucleus);GO:0006351(transcription, DNA-templated);GO:0006355(regulation of transcription, DNA-templated);GO:0007275(multicellular organism development);GO:0009611(response to wounding);GO:0009788(negative regulation of abscisic acid-activated signaling pathway)	ENOG410YE96(Nac domain-containing protein)	K01054	acylglycerol lipase	EC:3.1.1.23	bna00561(Glycerolipid metabolism)	A0A0K9NQP0.1 PF02365.13;NAM;	397.33	483.68	447.46	530.77	747.52	424.08	218.96	192.86	235.15
TRINITY_DN22457_c0_g1	PREDICTED: protein ATAF2-like [Fragaria vesca subsp. vesca]	NAC086	NAC domain-containing protein 86 OS=Arabidopsis thaliana GN=NAC086 PE=2 SV=1	GO:0003700(transcription factor activity, sequence-specific DNA binding);GO:0005634(nucleus);GO:0006351(transcription, DNA-templated);GO:0006355(regulation of transcription, DNA-templated);GO:0007275(multicellular organism development);GO:0008283(cell proliferation);GO:0043565(sequence-specific DNA binding);GO:0071365(cellular response to auxin stimulus)	ENOG410YB66(NAC domain containing protein)	K12581	CCR4-NOT transcription complex subunit 7/8	-	bna03018(RNA degradation)	A0A059C0B6.1 PF02365.13;NAM;	3.57	7.1	4.73	8.67	8.19	7.8	2.76	2.36	1.78
TRINITY_DN27766_c1_g1	PREDICTED: protein ATAF2-like [Fragaria vesca subsp. vesca]	NAC014	NAC domain-containing protein 14 OS=Arabidopsis thaliana GN=NAC014 PE=2 SV=1	GO:0003677(DNA binding);GO:0003700(transcription factor activity, sequence-specific DNA binding);GO:0005634(nucleus);GO:0006351(transcription, DNA-templated);GO:0006355(regulation of transcription, DNA-templated);GO:0007275(multicellular organism development);GO:0016021(integral component of membrane)	ENOG410ZJIT(nac domain)	-	-	-	-	M5XFX4.1 PF02365.13;NAM;	8.54	10.92	9.61	5.69	8.83	6.78	6.35	2.55	6.22
TRINITY_DN18372_c0_g1	PREDICTED: NAC domain-containing protein 18-like [Fragaria vesca subsp. vesca]	NAC056	NAC transcription factor 56 OS=Arabidopsis thaliana GN=NAC056 PE=2 SV=1	GO:0003700(transcription factor activity, sequence-specific DNA binding);GO:0005634(nucleus);GO:0006351(transcription, DNA-templated);GO:0006355(regulation of transcription, DNA-templated);GO:0007275(multicellular organism development);GO:0009753(response to jasmonic acid);GO:0044212(transcription regulatory region DNA binding);GO:0045995(regulation of embryonic development);GO:0048317(seed morph…	ENOG4111FG3(nac domain)	K01054	acylglycerol lipase	EC:3.1.1.23	bna00561(Glycerolipid metabolism)	K4A1D3.1 PF02365.13;NAM;	0	0.13	0.03	0.06	0.06	4.84	5.19	3.86	7.16
TRINITY_DN15989_c0_g1	PREDICTED: NAC transcription factor ONAC010-like [Fragaria vesca subsp. vesca]	NAC104	NAC domain-containing protein 104 OS=Arabidopsis thaliana GN=NAC104 PE=2 SV=1	GO:0003677(DNA binding);GO:0003700(transcription factor activity, sequence-specific DNA binding);GO:0005634(nucleus);GO:0006351(transcription, DNA-templated);GO:0006355(regulation of transcription, DNA-templated);GO:0007275(multicellular organism development);GO:0010089(xylem development);GO:0043067(regulation of programmed cell death);GO:0048367(shoot system development)	ENOG410YHMV((NAC) domain-containing protein)	K01054	acylglycerol lipase	EC:3.1.1.23	bna00561(Glycerolipid metabolism)	A0A061E1M1.1 PF02365.13;NAM;	4.08	2.38	1.87	5.42	7.42	9.39	13.78	8.09	9.55
TRINITY_DN11804_c0_g1	PREDICTED: NAC domain-containing protein 90 [Fragaria vesca subsp. vesca]	NAC090	NAC domain-containing protein 90 OS=Arabidopsis thaliana GN=NAC090 PE=2 SV=1	GO:0003677(DNA binding);GO:0003700(transcription factor activity, sequence-specific DNA binding);GO:0005634(nucleus);GO:0006351(transcription, DNA-templated);GO:0006355(regulation of transcription, DNA-templated);GO:0007275(multicellular organism development)	ENOG410YGJ5(NAC domain-containing protein)	-	-	-	-	M5WHE7.1 PF02365.13;NAM;	0.57	1.49	1.63	2.19	1.44	2.9	0	0.27	0.63
TRINITY_DN14316_c0_g2	PREDICTED: NAC domain-containing protein 18-like [Fragaria vesca subsp. vesca]	NAC68	NAC domain-containing protein 68 OS=Oryza sativa subsp. japonica GN=NAC68 PE=2 SV=1	GO:0003677(DNA binding);GO:0003700(transcription factor activity, sequence-specific DNA binding);GO:0005634(nucleus);GO:0006351(transcription, DNA-templated);GO:0006355(regulation of transcription, DNA-templated);GO:0007275(multicellular organism development)	ENOG410ZJIT(nac domain)	K01054	acylglycerol lipase	EC:3.1.1.23	bna00561(Glycerolipid metabolism)	M5X3S0.1 PF02365.13;NAM;	4.68	7.6	4.36	2.9	4.69	6.05	1.17	1.25	0.92
TRINITY_DN12164_c0_g1	PREDICTED: NAC domain-containing protein 74-like [Fragaria vesca subsp. vesca]	NAC054	Protein CUP-SHAPED COTYLEDON 1 OS=Arabidopsis thaliana GN=NAC054 PE=1 SV=1	GO:0003677(DNA binding);GO:0003700(transcription factor activity, sequence-specific DNA binding);GO:0005634(nucleus);GO:0006351(transcription, DNA-templated);GO:0006355(regulation of transcription, DNA-templated);GO:0009793(embryo development ending in seed dormancy);GO:0009908(flower development);GO:0010014(meristem initiation);GO:0010072(primary shoot apical meristem specification);GO:0010160(f…	-	-	-	-	-	M5X3S0.1 PF02365.13;NAM;	6.83	9.65	3.79	4.4	4.49	8.06	3.02	2.32	1.89
TRINITY_DN24569_c0_g1	PREDICTED: NAC domain-containing protein 72-like [Fragaria vesca subsp. vesca]	NAC072	NAC domain-containing protein 72 OS=Arabidopsis thaliana GN=NAC072 PE=2 SV=1	GO:0003677(DNA binding);GO:0003700(transcription factor activity, sequence-specific DNA binding);GO:0005634(nucleus);GO:0006351(transcription, DNA-templated);GO:0006355(regulation of transcription, DNA-templated);GO:0007275(multicellular organism development);GO:0009414(response to water deprivation);GO:0009737(response to abscisic acid);GO:0045893(positive regulation of transcription, DNA-templa…	ENOG4111FG3(nac domain)	K12581	CCR4-NOT transcription complex subunit 7/8	-	bna03018(RNA degradation)	E0CSQ1.1 PF02365.13;NAM;	131.16	82.71	106.89	479.65	387.28	138.16	314.12	167.61	263.65
TRINITY_DN18451_c0_g1	PREDICTED: NAC transcription factor 29-like [Fragaria vesca subsp. vesca]	NAC029	NAC transcription factor 29 OS=Arabidopsis thaliana GN=NAC029 PE=2 SV=1	GO:0003677(DNA binding);GO:0003700(transcription factor activity, sequence-specific DNA binding);GO:0005634(nucleus);GO:0006351(transcription, DNA-templated);GO:0006355(regulation of transcription, DNA-templated);GO:0007275(multicellular organism development);GO:0009825(multidimensional cell growth);GO:0009908(flower development);GO:0010150(leaf senescence)	ENOG410YB53(nac domain)	K01054	acylglycerol lipase	EC:3.1.1.23	bna00561(Glycerolipid metabolism)	A0A0B0PXX8.1 PF02365.13;NAM;	40.22	35.34	22.65	9.67	40.36	26.54	16.98	6.43	9.59
TRINITY_DN12457_c0_g1	PREDICTED: NAC domain-containing protein 77-like [Fragaria vesca subsp. vesca]	NAC079	NAC domain-containing protein 79 OS=Arabidopsis thaliana GN=NAC079 PE=2 SV=1	GO:0003677(DNA binding);GO:0003700(transcription factor activity, sequence-specific DNA binding);GO:0005634(nucleus);GO:0005737(cytoplasm);GO:0006351(transcription, DNA-templated);GO:0006355(regulation of transcription, DNA-templated);GO:0007275(multicellular organism development)	ENOG410YDQ3(No apical meristem (NAM) protein)	K12581	CCR4-NOT transcription complex subunit 7/8	-	bna03018(RNA degradation)	M5VXD4.1 PF02365.13;NAM;	1.12	0.37	0.33	1.26	0.71	1.2	2.24	1.29	1.82
TRINITY_DN14479_c0_g2	PREDICTED: NAC domain-containing protein 86 isoform X2 [Fragaria vesca subsp. vesca]	NAC086	NAC domain-containing protein 86 OS=Arabidopsis thaliana GN=NAC086 PE=2 SV=1	GO:0003677(DNA binding);GO:0003700(transcription factor activity, sequence-specific DNA binding);GO:0005634(nucleus);GO:0006351(transcription, DNA-templated);GO:0006355(regulation of transcription, DNA-templated);GO:0007275(multicellular organism development)	ENOG4111M0G(No apical meristem (NAM) protein)	-	-	-	-	-	1.74	0.93	0.96	2.47	1.98	1.7	1.33	0.85	0.9
TRINITY_DN26935_c0_g1	PREDICTED: NAC domain-containing protein 18-like [Fragaria vesca subsp. vesca]	NAC086	NAC domain-containing protein 86 OS=Arabidopsis thaliana GN=NAC086 PE=2 SV=1	GO:0003677(DNA binding);GO:0003700(transcription factor activity, sequence-specific DNA binding);GO:0005634(nucleus);GO:0006351(transcription, DNA-templated);GO:0006355(regulation of transcription, DNA-templated);GO:0007275(multicellular organism development)	ENOG410ZJIT(nac domain)	-	-	-	-	M5X3S0.1 PF02365.13;NAM;	3.25	2.87	2.22	1.55	2.98	6.56	4.56	1.03	1
TRINITY_DN23756_c2_g2	PREDICTED: NAC domain-containing protein 89 isoform X1 [Fragaria vesca subsp. vesca]	NAC089	NAC domain-containing protein 89 OS=Arabidopsis thaliana GN=NAC089 PE=1 SV=1	GO:0003677(DNA binding);GO:0003700(transcription factor activity, sequence-specific DNA binding);GO:0005515(protein binding);GO:0005634(nucleus);GO:0005783(endoplasmic reticulum);GO:0006351(transcription, DNA-templated);GO:0007275(multicellular organism development);GO:0009626(plant-type hypersensitive response);GO:0009910(negative regulation of flower development);GO:0034976(response to endoplas…	ENOG4111423(NAC domain-containing protein)	K12581	CCR4-NOT transcription complex subunit 7/8	-	bna03018(RNA degradation)	M5WBR1.1 PF02365.13;NAM;	2.02	2.18	2.08	2.24	2.82	2.05	1.16	1.45	1.77
TRINITY_DN13827_c1_g1	PREDICTED: NAC transcription factor 29 [Fragaria vesca subsp. vesca]	NAC083	NAC domain-containing protein 83 OS=Arabidopsis thaliana GN=NAC083 PE=1 SV=1	GO:0003677(DNA binding);GO:0003700(transcription factor activity, sequence-specific DNA binding);GO:0005515(protein binding);GO:0005634(nucleus);GO:0006351(transcription, DNA-templated);GO:0007275(multicellular organism development);GO:0009651(response to salt stress);GO:0009737(response to abscisic acid);GO:0010089(xylem development);GO:0010150(leaf senescence);GO:0016032(viral process);GO:00458…	ENOG410YED8(nac domain)	K01054	acylglycerol lipase	EC:3.1.1.23	bna00561(Glycerolipid metabolism)	A0A067GWR6.1 PF02365.13;NAM;	46.93	71.13	54.45	22.43	33.52	49.9	27.74	30.36	55.49
TRINITY_DN22675_c0_g1	PREDICTED: NAC domain-containing protein 72-like [Fragaria vesca subsp. vesca]	NAC072	NAC domain-containing protein 72 OS=Arabidopsis thaliana GN=NAC072 PE=2 SV=1	GO:0003677(DNA binding);GO:0003700(transcription factor activity, sequence-specific DNA binding);GO:0005634(nucleus);GO:0006351(transcription, DNA-templated);GO:0006355(regulation of transcription, DNA-templated);GO:0007275(multicellular organism development);GO:0009414(response to water deprivation);GO:0009737(response to abscisic acid);GO:0045893(positive regulation of transcription, DNA-templa…	ENOG41116AP(NAC domain-containing protein)	K13126	polyadenylate-binding protein	-	fve03013(RNA transport);fve03015(mRNA surveillance pathway);fve03018(RNA degradation)	M5XHW6.1 PF02365.13;NAM;	18.37	25.15	19.91	13.66	10.23	18.25	23.55	25.63	26.1
SPL
TRINITY_DN26571_c0_g1	PREDICTED: squamosa promoter-binding-like protein 8 [Fragaria vesca subsp. vesca]	SPL8	Squamosa promoter-binding-like protein 8 OS=Arabidopsis thaliana GN=SPL8 PE=1 SV=2	GO:0003677(DNA binding);GO:0005634(nucleus);GO:0005737(cytoplasm);GO:0006351(transcription, DNA-templated);GO:0006355(regulation of transcription, DNA-templated);GO:0009554(megasporogenesis);GO:0009556(microsporogenesis);GO:0030154(cell differentiation);GO:0046872(metal ion binding);GO:0048653(anther development)	ENOG41120IC(Squamosa promoter-binding-like protein)	-	-	-	-	M5X0V7.1 PF03110.12;SBP;	49.69	74.06	60.78	14.09	12.42	16.27	0.75	0.15	0.88
TRINITY_DN26571_c0_g2	PREDICTED: squamosa promoter-binding-like protein 8 [Fragaria vesca subsp. vesca]	SPL8	Squamosa promoter-binding-like protein 8 OS=Arabidopsis thaliana GN=SPL8 PE=1 SV=2	GO:0003677(DNA binding);GO:0005634(nucleus);GO:0005737(cytoplasm);GO:0006351(transcription, DNA-templated);GO:0006355(regulation of transcription, DNA-templated);GO:0009554(megasporogenesis);GO:0009556(microsporogenesis);GO:0030154(cell differentiation);GO:0046872(metal ion binding);GO:0048653(anther development)	ENOG41120IC(Squamosa promoter-binding-like protein)	-	-	-	-	K7K2H8.1 PF03110.12;SBP;	63.71	77.64	71.44	10.9	12.48	18.04	0.61	0.05	1.26
TRINITY_DN22695_c0_g5	PREDICTED: squamosa promoter-binding-like protein 13A [Fragaria vesca subsp. vesca]	SPL13A	Squamosa promoter-binding-like protein 13A OS=Arabidopsis thaliana GN=SPL13A PE=2 SV=1	GO:0003677(DNA binding);GO:0003700(transcription factor activity, sequence-specific DNA binding);GO:0005634(nucleus);GO:0006351(transcription, DNA-templated);GO:0006355(regulation of transcription, DNA-templated);GO:0046872(metal ion binding);GO:0048653(anther development)	ENOG410YD0Z(Squamosa promoter-binding-like protein)	K13415	protein brassinosteroid insensitive 1	EC:2.7.10.1 2.7.11.1	mdm04075(Plant hormone signal transduction)	K7L4C4.1 PF03110.12;SBP;	22.57	14.46	17.62	5.93	4.88	6.95	0.82	1.25	0.77
TRINITY_DN20340_c0_g2	PREDICTED: squamosa promoter-binding protein 1-like [Fragaria vesca subsp. vesca]	SPL4	Squamosa promoter-binding-like protein 4 OS=Arabidopsis thaliana GN=SPL4 PE=1 SV=1	GO:0003677(DNA binding);GO:0003700(transcription factor activity, sequence-specific DNA binding);GO:0005634(nucleus);GO:0005737(cytoplasm);GO:0006351(transcription, DNA-templated);GO:0006355(regulation of transcription, DNA-templated);GO:0009908(flower development);GO:0010321(regulation of vegetative phase change);GO:0046872(metal ion binding)	ENOG4111DUE(squamosa)	K13415	protein brassinosteroid insensitive 1	EC:2.7.10.1 2.7.11.1	mdm04075(Plant hormone signal transduction)	M5VG88.1 PF03110.12;SBP;	21.17	19.58	19.44	5.16	5.47	8.72	2.97	3.33	2.96
TRINITY_DN20217_c0_g1	PREDICTED: squamosa promoter-binding protein 1-like [Fragaria vesca subsp. vesca]	SPL4	Squamosa promoter-binding-like protein 4 OS=Arabidopsis thaliana GN=SPL4 PE=1 SV=1	GO:0003677(DNA binding);GO:0003700(transcription factor activity, sequence-specific DNA binding);GO:0005634(nucleus);GO:0005737(cytoplasm);GO:0006351(transcription, DNA-templated);GO:0006355(regulation of transcription, DNA-templated);GO:0009908(flower development);GO:0010321(regulation of vegetative phase change);GO:0046872(metal ion binding)	ENOG410YKCI(squamosa)	K13415	protein brassinosteroid insensitive 1	EC:2.7.10.1 2.7.11.1	mdm04075(Plant hormone signal transduction)	A0A072TRQ4.1 PF03110.12;SBP;	416.24	363.71	351.33	148.59	144.51	225.18	11.1	2.01	12.93
TRINITY_DN17327_c0_g1	PREDICTED: squamosa promoter-binding-like protein 9 [Fragaria vesca subsp. vesca]	SPL17	Squamosa promoter-binding-like protein 17 OS=Oryza sativa subsp. japonica GN=SPL17 PE=2 SV=2	GO:0003677(DNA binding);GO:0003700(transcription factor activity, sequence-specific DNA binding);GO:0005634(nucleus);GO:0005737(cytoplasm);GO:0006351(transcription, DNA-templated);GO:0006355(regulation of transcription, DNA-templated);GO:0010228(vegetative to reproductive phase transition of meristem);GO:0046872(metal ion binding);GO:0048366(leaf development);GO:0048653(anther development);GO:200…	ENOG410YVZE(Squamosa promoter-binding-like protein)	-	-	-	-	A0A072VJ94.1 PF03110.12;SBP;	5.33	9.83	6.95	1.96	3.03	1.83	0.69	0.27	0.92
TRINITY_DN19898_c0_g1	PREDICTED: squamosa promoter-binding-like protein 16 [Fragaria vesca subsp. vesca]	SPL13A	Squamosa promoter-binding-like protein 13A OS=Arabidopsis thaliana GN=SPL13A PE=2 SV=1	GO:0003677(DNA binding);GO:0003700(transcription factor activity, sequence-specific DNA binding);GO:0005634(nucleus);GO:0006351(transcription, DNA-templated);GO:0006355(regulation of transcription, DNA-templated);GO:0046872(metal ion binding);GO:0048653(anther development)	ENOG410YD0Z(Squamosa promoter-binding-like protein)	-	-	-	-	M5Y2S2.1 PF03110.12;SBP;	18.57	18.57	14.34	12.81	9.83	18.9	5.34	4.72	3.71
TRINITY_DN24529_c0_g1	PREDICTED: squamosa promoter-binding-like protein 12 [Fragaria vesca subsp. vesca]	SPL3	Squamosa promoter-binding-like protein 3 OS=Oryza sativa subsp. indica GN=SPL3 PE=2 SV=1	GO:0003677(DNA binding);GO:0003700(transcription factor activity, sequence-specific DNA binding);GO:0005634(nucleus);GO:0006351(transcription, DNA-templated);GO:0006355(regulation of transcription, DNA-templated);GO:0044212(transcription regulatory region DNA binding);GO:0046872(metal ion binding);GO:0048510(regulation of timing of transition from vegetative to reproductive phase);GO:0048653(anth…	ENOG410YKP9(Squamosa promoter-binding-like protein)	-	-	-	-	-	6.98	5.35	2.44	3.27	3.54	4.76	10.69	19.41	18.55
TRINITY_DN24529_c0_g2	PREDICTED: squamosa promoter-binding-like protein 12 [Fragaria vesca subsp. vesca]	SPL12	Squamosa promoter-binding-like protein 12 OS=Oryza sativa subsp. indica GN=SPL12 PE=2 SV=1	GO:0003677(DNA binding);GO:0003700(transcription factor activity, sequence-specific DNA binding);GO:0005634(nucleus);GO:0006351(transcription, DNA-templated);GO:0006355(regulation of transcription, DNA-templated);GO:0044212(transcription regulatory region DNA binding);GO:0046872(metal ion binding);GO:0048510(regulation of timing of transition from vegetative to reproductive phase);GO:0048653(anth…	ENOG410YKP9(Squamosa promoter-binding-like protein)	-	-	-	-	A0A0J8C109.1 PF03110.12;SBP;	4.49	3.24	5.63	2.34	1.48	4.18	5.7	13.66	13.18
TRINITY_DN19302_c0_g1	PREDICTED: squamosa promoter-binding-like protein 12 [Fragaria vesca subsp. vesca]	SPL1	Squamosa promoter-binding-like protein 1 OS=Arabidopsis thaliana GN=SPL1 PE=1 SV=2	GO:0003677(DNA binding);GO:0003700(transcription factor activity, sequence-specific DNA binding);GO:0005634(nucleus);GO:0006351(transcription, DNA-templated);GO:0006355(regulation of transcription, DNA-templated);GO:0046872(metal ion binding)	ENOG4110DQF(Squamosa promoter-binding-like protein)	-	-	-	-	A0A0B0MYY2.1 PF03110.12;SBP;	57.36	43.06	44.03	44.29	47.15	63.99	105.28	107.82	98.89
TRINITY_DN18860_c0_g5	PREDICTED: squamosa promoter-binding-like protein 12 [Fragaria vesca subsp. vesca]	SPL1	Squamosa promoter-binding-like protein 1 OS=Arabidopsis thaliana GN=SPL1 PE=1 SV=2	GO:0003677(DNA binding);GO:0003700(transcription factor activity, sequence-specific DNA binding);GO:0005634(nucleus);GO:0006351(transcription, DNA-templated);GO:0006355(regulation of transcription, DNA-templated);GO:0046872(metal ion binding)	ENOG4110DQF(Squamosa promoter-binding-like protein)	-	-	-	-	A0A0J8CTR7.1 PF12796.5;Ank_2;	64.36	49.24	54.55	59.71	54.44	69.94	99.76	111.63	107.55
TRINITY_DN15462_c0_g1	PREDICTED: squamosa promoter-binding-like protein 6 [Fragaria vesca subsp. vesca]	SPL6	Squamosa promoter-binding-like protein 6 OS=Arabidopsis thaliana GN=SPL6 PE=2 SV=2	GO:0003677(DNA binding);GO:0003700(transcription factor activity, sequence-specific DNA binding);GO:0005634(nucleus);GO:0006351(transcription, DNA-templated);GO:0006355(regulation of transcription, DNA-templated);GO:0010468(regulation of gene expression);GO:0042742(defense response to bacterium);GO:0046872(metal ion binding)	ENOG41120IC(Squamosa promoter-binding-like protein)	-	-	-	-	W9QNN5.1 PF03110.12;SBP;	1.68	1.57	1.2	1.23	1.3	2.2	3.07	3.6	2.72
TRINITY_DN28004_c1_g1	PREDICTED: squamosa promoter-binding-like protein 12 [Fragaria vesca subsp. vesca]	SPL1	Squamosa promoter-binding-like protein 1 OS=Arabidopsis thaliana GN=SPL1 PE=1 SV=2	GO:0003677(DNA binding);GO:0003700(transcription factor activity, sequence-specific DNA binding);GO:0005634(nucleus);GO:0006351(transcription, DNA-templated);GO:0006355(regulation of transcription, DNA-templated);GO:0046872(metal ion binding)	ENOG4110DQF(Squamosa promoter-binding-like protein)	-	-	-	-	M5XKZ8.1 PF03110.12;SBP;	65.84	63.46	52.32	51.62	55.22	107.38	136.05	141.12	131.67
TRINITY_DN28004_c1_g2	PREDICTED: squamosa promoter-binding-like protein 12 [Fragaria vesca subsp. vesca]	SPL12	Squamosa promoter-binding-like protein 12 OS=Arabidopsis thaliana GN=SPL12 PE=1 SV=1	GO:0003677(DNA binding);GO:0003700(transcription factor activity, sequence-specific DNA binding);GO:0005634(nucleus);GO:0006351(transcription, DNA-templated);GO:0006355(regulation of transcription, DNA-templated);GO:0046872(metal ion binding)	ENOG4110DQF(Squamosa promoter-binding-like protein)	-	-	-	-	A0A0J8CTR7.1 PF12796.5;Ank_2;	270.23	227.19	221.73	224.96	167.57	345.06	372.34	434.75	403.9
TRINITY_DN28129_c2_g1	PREDICTED: squamosa promoter-binding-like protein 14 [Fragaria vesca subsp. vesca]	SPL14	Squamosa promoter-binding-like protein 14 OS=Arabidopsis thaliana GN=SPL14 PE=1 SV=3	GO:0003677(DNA binding);GO:0003700(transcription factor activity, sequence-specific DNA binding);GO:0005634(nucleus);GO:0005737(cytoplasm);GO:0005886(plasma membrane);GO:0006351(transcription, DNA-templated);GO:0006355(regulation of transcription, DNA-templated);GO:0042742(defense response to bacterium);GO:0045893(positive regulation of transcription, DNA-templated);GO:0046872(metal ion binding)	ENOG4110DQF(Squamosa promoter-binding-like protein)	-	-	-	-	A0A067H300.1 PF03110.12;SBP;	28.19	26.99	29.22	23.6	30.01	28.35	37.53	46.46	44.98
TCP
TRINITY_DN20767_c0_g2	PREDICTED: transcription factor TCP15-like [Fragaria vesca subsp. vesca]	TCP14	Transcription factor TCP14 OS=Arabidopsis thaliana GN=TCP14 PE=1 SV=1	GO:0003677(DNA binding);GO:0003700(transcription factor activity, sequence-specific DNA binding);GO:0005515(protein binding);GO:0005634(nucleus);GO:0006351(transcription, DNA-templated);GO:0006355(regulation of transcription, DNA-templated);GO:0008283(cell proliferation);GO:0009735(response to cytokinin);GO:0009737(response to abscisic acid);GO:0009739(response to gibberellin);GO:0010029(regulati…	ENOG410YEAM(Transcription factor)	K16221	transcription factor TCP21 (protein CCA1 HIKING EXPEDITION)	-	ath04712(Circadian rhythm - plant)	M5XQ32.1 PF03634.11;TCP;	35.63	33.2	35.67	3.93	9.35	11.12	2.43	2.66	2.84
TRINITY_DN24079_c0_g2	PREDICTED: transcription factor TCP14 [Fragaria vesca subsp. vesca]	TCP14	Transcription factor TCP14 OS=Arabidopsis thaliana GN=TCP14 PE=1 SV=1	GO:0003677(DNA binding);GO:0003700(transcription factor activity, sequence-specific DNA binding);GO:0005515(protein binding);GO:0005634(nucleus);GO:0006351(transcription, DNA-templated);GO:0006355(regulation of transcription, DNA-templated);GO:0008283(cell proliferation);GO:0009735(response to cytokinin);GO:0009737(response to abscisic acid);GO:0009739(response to gibberellin);GO:0010029(regulati…	ENOG410YEAM(Transcription factor)	K16221	transcription factor TCP21 (protein CCA1 HIKING EXPEDITION)	-	ath04712(Circadian rhythm - plant)	M5WM86.1 PF03634.11;TCP;	6.96	9.41	8.07	1.18	0.39	2.54	0.47	0.52	0.52
TRINITY_DN27689_c1_g1	PREDICTED: transcription factor TCP9-like [Fragaria vesca subsp. vesca]	TCP9	Transcription factor TCP9 OS=Arabidopsis thaliana GN=TCP9 PE=1 SV=1	GO:0003677(DNA binding);GO:0003700(transcription factor activity, sequence-specific DNA binding);GO:0005634(nucleus);GO:0006351(transcription, DNA-templated);GO:0006355(regulation of transcription, DNA-templated);GO:0008361(regulation of cell size);GO:0048364(root development);GO:1900056(negative regulation of leaf senescence)	ENOG4111D9R(TCP family transcription factor)	K16221	transcription factor TCP21 (protein CCA1 HIKING EXPEDITION)	-	ath04712(Circadian rhythm - plant)	V7CF81.1 PF03634.11;TCP;	13.01	15.7	12.71	15.84	16.09	14.68	5.84	2.2	2.47
TRINITY_DN18996_c0_g2	PREDICTED: transcription factor TCP7-like [Fragaria vesca subsp. vesca]	TCP7	Transcription factor TCP7 OS=Arabidopsis thaliana GN=TCP7 PE=2 SV=1	GO:0003677(DNA binding);GO:0003700(transcription factor activity, sequence-specific DNA binding);GO:0005634(nucleus);GO:0006351(transcription, DNA-templated);GO:0006355(regulation of transcription, DNA-templated)	ENOG410YHVM(Transcription factor)	K16221	transcription factor TCP21 (protein CCA1 HIKING EXPEDITION)	-	ath04712(Circadian rhythm - plant)	W9RD94.1 PF03634.11;TCP;	62.97	46.89	60.72	50.19	48.25	39.78	26.81	19.62	20.86
TRINITY_DN18996_c0_g1	PREDICTED: transcription factor PCF1 [Fragaria vesca subsp. vesca]	TCP15	Transcription factor TCP15 OS=Arabidopsis thaliana GN=TCP15 PE=1 SV=1	GO:0003677(DNA binding);GO:0003700(transcription factor activity, sequence-specific DNA binding);GO:0005515(protein binding);GO:0005634(nucleus);GO:0006351(transcription, DNA-templated);GO:0006355(regulation of transcription, DNA-templated);GO:0007623(circadian rhythm);GO:0008283(cell proliferation);GO:0009735(response to cytokinin);GO:0010229(inflorescence development);GO:0010252(auxin homeostas…	ENOG410ZNFC(Transcription factor)	K16221	transcription factor TCP21 (protein CCA1 HIKING EXPEDITION)	-	ath04712(Circadian rhythm - plant)	G7IA90.1 PF03634.11;TCP;	4.45	9.53	4.51	1.54	4.76	2.66	0.87	1.92	1
TRINITY_DN14925_c0_g1	PREDICTED: transcription factor PCF5-like [Fragaria vesca subsp. vesca]	TCP10	Transcription factor TCP10 OS=Arabidopsis thaliana GN=TCP10 PE=1 SV=1	GO:0003677(DNA binding);GO:0003700(transcription factor activity, sequence-specific DNA binding);GO:0005634(nucleus);GO:0006351(transcription, DNA-templated);GO:0006355(regulation of transcription, DNA-templated);GO:0009965(leaf morphogenesis);GO:0030154(cell differentiation);GO:0045962(positive regulation of development, heterochronic);GO:0048366(leaf development)	-	-	-	-	-	M5WPC7.1 PF03634.11;TCP;	8.07	22.7	11.77	3.26	3.65	13.11	0.33	1.26	1.13
TRINITY_DN27388_c0_g3	PREDICTED: transcription factor TCP4 [Fragaria vesca subsp. vesca]	TCP4	Transcription factor TCP4 OS=Arabidopsis thaliana GN=TCP4 PE=1 SV=1	GO:0003677(DNA binding);GO:0003700(transcription factor activity, sequence-specific DNA binding);GO:0005515(protein binding);GO:0005634(nucleus);GO:0006351(transcription, DNA-templated);GO:0006355(regulation of transcription, DNA-templated);GO:0009793(embryo development ending in seed dormancy);GO:0009965(leaf morphogenesis);GO:0030154(cell differentiation);GO:0045962(positive regulation of devel…	ENOG410YG88(Transcription factor)	-	-	-	-	W9RZ59.1 PF03634.11;TCP;	142.27	109.7	132.13	48.24	55.65	82.56	148.75	208.33	170.77
TRINITY_DN20204_c0_g1	PREDICTED: transcription factor TCP4 [Fragaria vesca subsp. vesca]	TCP4	Transcription factor TCP4 OS=Arabidopsis thaliana GN=TCP4 PE=1 SV=1	GO:0003677(DNA binding);GO:0003700(transcription factor activity, sequence-specific DNA binding);GO:0005515(protein binding);GO:0005634(nucleus);GO:0006351(transcription, DNA-templated);GO:0006355(regulation of transcription, DNA-templated);GO:0009793(embryo development ending in seed dormancy);GO:0009965(leaf morphogenesis);GO:0030154(cell differentiation);GO:0045962(positive regulation of devel…	ENOG410YG88(Transcription factor)	-	-	-	-	M5WH58.1 PF03634.11;TCP;	212.57	166.41	199.06	85.64	86.36	122.96	245.7	281.72	232.56
TRINITY_DN14410_c0_g1	PREDICTED: transcription factor TCP7-like [Fragaria vesca subsp. vesca]	TCP7	Transcription factor TCP7 OS=Arabidopsis thaliana GN=TCP7 PE=2 SV=1	GO:0003677(DNA binding);GO:0003700(transcription factor activity, sequence-specific DNA binding);GO:0005634(nucleus);GO:0006351(transcription, DNA-templated);GO:0006355(regulation of transcription, DNA-templated)	ENOG410YHVM(Transcription factor)	K16221	transcription factor TCP21 (protein CCA1 HIKING EXPEDITION)	-	brp04712(Circadian rhythm - plant)	-	22.51	17.52	18.81	21.91	24.2	16.63	10.56	6.72	9.65
TRINITY_DN20416_c0_g1	PREDICTED: transcription factor TCP19 [Fragaria vesca subsp. vesca]	TCP19	Transcription factor TCP19 OS=Arabidopsis thaliana GN=TCP19 PE=2 SV=1	GO:0003677(DNA binding);GO:0003700(transcription factor activity, sequence-specific DNA binding);GO:0005634(nucleus);GO:0006351(transcription, DNA-templated);GO:0006355(regulation of transcription, DNA-templated);GO:0031347(regulation of defense response)	ENOG4111DRY(Transcription factor)	K16221	transcription factor TCP21 (protein CCA1 HIKING EXPEDITION)	-	ath04712(Circadian rhythm - plant)	A0A0A0L8J7.1 PF03634.11;TCP;	3.6	3.18	2.55	0.61	0.27	1.24	1.83	1.25	0.94
TRINITY_DN17245_c0_g1	PREDICTED: transcription factor TCP4 [Ricinus communis]	TCP10	Transcription factor TCP10 OS=Arabidopsis thaliana GN=TCP10 PE=1 SV=1	GO:0003677(DNA binding);GO:0003700(transcription factor activity, sequence-specific DNA binding);GO:0005634(nucleus);GO:0006351(transcription, DNA-templated);GO:0006355(regulation of transcription, DNA-templated);GO:0009965(leaf morphogenesis);GO:0030154(cell differentiation);GO:0045962(positive regulation of development, heterochronic);GO:0048366(leaf development)	ENOG410YEYG(Transcription factor)	-	-	-	-	-	45.53	28.22	35.78	60.07	46.18	43.57	65.04	85.05	116.3
TRINITY_DN21178_c0_g2	PREDICTED: transcription factor TCP9 [Fragaria vesca subsp. vesca]	TCP9	Transcription factor TCP9 OS=Arabidopsis thaliana GN=TCP9 PE=1 SV=1	GO:0003677(DNA binding);GO:0003700(transcription factor activity, sequence-specific DNA binding);GO:0005634(nucleus);GO:0006351(transcription, DNA-templated);GO:0006355(regulation of transcription, DNA-templated);GO:0008361(regulation of cell size);GO:0048364(root development);GO:1900056(negative regulation of leaf senescence)	ENOG410YJS2(transcription factor)	K16221	transcription factor TCP21 (protein CCA1 HIKING EXPEDITION)	-	eus04712(Circadian rhythm - plant)	A0A0D2SH07.1 PF03634.11;TCP;	21.85	13.24	17.89	15.54	11.59	11.7	11.4	4.48	8.16
TRINITY_DN27388_c0_g1	PREDICTED: transcription factor TCP4-like [Fragaria vesca subsp. vesca]	TCP4	Transcription factor TCP4 OS=Arabidopsis thaliana GN=TCP4 PE=1 SV=1	GO:0003677(DNA binding);GO:0003700(transcription factor activity, sequence-specific DNA binding);GO:0005515(protein binding);GO:0005634(nucleus);GO:0006351(transcription, DNA-templated);GO:0006355(regulation of transcription, DNA-templated);GO:0009793(embryo development ending in seed dormancy);GO:0009965(leaf morphogenesis);GO:0030154(cell differentiation);GO:0045962(positive regulation of devel…	ENOG410YEYG(Transcription factor)	-	-	-	-	M5X0N9.1 PF03634.11;TCP;	34.77	25.22	31.63	58.39	39.23	36.46	52.93	66.96	90.79
TRINITY_DN21082_c0_g1	PREDICTED: transcription factor TCP20 [Fragaria vesca subsp. vesca]	TCP20	Transcription factor TCP20 OS=Arabidopsis thaliana GN=TCP20 PE=1 SV=1	GO:0000987(core promoter proximal region sequence-specific DNA binding);GO:0003700(transcription factor activity, sequence-specific DNA binding);GO:0005515(protein binding);GO:0005634(nucleus);GO:0006351(transcription, DNA-templated);GO:0006355(regulation of transcription, DNA-templated);GO:0008361(regulation of cell size);GO:0009653(anatomical structure morphogenesis);GO:0043565(sequence-specifi…	ENOG410YH53(Transcription factor)	K16221	transcription factor TCP21 (protein CCA1 HIKING EXPEDITION)	-	ath04712(Circadian rhythm - plant)	M5WYR6.1 PF03634.11;TCP;	4.69	5.22	5.82	5.07	6.09	9.49	10.38	12.32	11.52
TRINITY_DN28076_c3_g2	PREDICTED: transcription factor TCP2 [Fragaria vesca subsp. vesca]	TCP2	Transcription factor TCP2 OS=Arabidopsis thaliana GN=TCP2 PE=1 SV=1	GO:0003677(DNA binding);GO:0003700(transcription factor activity, sequence-specific DNA binding);GO:0005515(protein binding);GO:0005634(nucleus);GO:0006351(transcription, DNA-templated);GO:0006355(regulation of transcription, DNA-templated);GO:0009637(response to blue light);GO:0009965(leaf morphogenesis);GO:0030154(cell differentiation);GO:0045962(positive regulation of development, heterochroni…	ENOG410YEYG(Transcription factor)	-	-	-	-	A0A0B0PRF6.1 PF03634.11;TCP;	106.79	108.78	115.25	57.45	58.99	87.01	69.02	95.14	72.57
TRINITY_DN22807_c0_g2	PREDICTED: transcription factor TCP13 [Fragaria vesca subsp. vesca]	TCP13	Transcription factor TCP13 OS=Arabidopsis thaliana GN=TCP13 PE=1 SV=1	GO:0003677(DNA binding);GO:0003700(transcription factor activity, sequence-specific DNA binding);GO:0005515(protein binding);GO:0005634(nucleus);GO:0006351(transcription, DNA-templated);GO:0006355(regulation of transcription, DNA-templated);GO:0009507(chloroplast);GO:0009965(leaf morphogenesis);GO:0030154(cell differentiation);GO:0031347(regulation of defense response);GO:0045962(positive regulat…	ENOG410YQU0(Transcription factor)	-	-	-	-	A0A072U750.1 PF03634.11;TCP;	126.44	150.86	129.15	75.19	77.24	72.98	122.15	154	138.78
WRKY
TRINITY_DN23106_c0_g1	PREDICTED: probable WRKY transcription factor 31 [Fragaria vesca subsp. vesca]	WRKY6	WRKY transcription factor 6 OS=Arabidopsis thaliana GN=WRKY6 PE=1 SV=1	GO:0003700(transcription factor activity, sequence-specific DNA binding);GO:0005515(protein binding);GO:0005634(nucleus);GO:0006351(transcription, DNA-templated);GO:0006355(regulation of transcription, DNA-templated);GO:0009873(ethylene-activated signaling pathway);GO:0010200(response to chitin);GO:0016036(cellular response to phosphate starvation);GO:0043565(sequence-specific DNA binding);GO:004…	-	K01892	histidyl-tRNA synthetase	EC:6.1.1.21	mtr00970(Aminoacyl-tRNA biosynthesis)	A0A0J8B8E8.1 PF03106.13;WRKY;	0	0	0.05	2.4	1.1	2.66	22.88	72.06	37.23
TRINITY_DN27880_c1_g1	PREDICTED: probable WRKY transcription factor 46 [Fragaria vesca subsp. vesca]	WRKY41	Probable WRKY transcription factor 41 OS=Arabidopsis thaliana GN=WRKY41 PE=2 SV=2	GO:0003700(transcription factor activity, sequence-specific DNA binding);GO:0005634(nucleus);GO:0006351(transcription, DNA-templated);GO:0006355(regulation of transcription, DNA-templated);GO:0043565(sequence-specific DNA binding)	ENOG410YBEV(Transcription factor)	K16225	probable WRKY transcription factor 52	-	aly04626(Plant-pathogen interaction)	I1KAM9.1 PF03106.13;WRKY;	59.34	101.36	103.67	36.52	57.53	55.4	5.08	2.55	3.19
TRINITY_DN16022_c0_g1	PREDICTED: probable WRKY transcription factor 33 [Fragaria vesca subsp. vesca]	WRKY24	WRKY transcription factor WRKY24 OS=Oryza sativa subsp. indica GN=WRKY24 PE=2 SV=1	-	ENOG4112BTF(WRKY transcription factor)	K13424	WRKY transcription factor 33	-	fve04626(Plant-pathogen interaction)	-	178.15	530.52	363.07	325.34	559.62	483.13	19.19	12.69	14.41
TRINITY_DN27462_c0_g2	PREDICTED: probable WRKY transcription factor 33 [Fragaria vesca subsp. vesca]	WRKY33	Probable WRKY transcription factor 33 OS=Arabidopsis thaliana GN=WRKY33 PE=1 SV=2	GO:0003700(transcription factor activity, sequence-specific DNA binding);GO:0005515(protein binding);GO:0005634(nucleus);GO:0006351(transcription, DNA-templated);GO:0006355(regulation of transcription, DNA-templated);GO:0006970(response to osmotic stress);GO:0009408(response to heat);GO:0009409(response to cold);GO:0009414(response to water deprivation);GO:0009651(response to salt stress);GO:0010…	ENOG4112BTF(WRKY transcription factor)	K13424	WRKY transcription factor 33	-	fve04626(Plant-pathogen interaction)	M0YCC4.1 PF03106.13;WRKY;	205.89	591.43	404.28	389.73	616.27	520.66	28.22	13.57	16.99
TRINITY_DN15503_c0_g1	PREDICTED: probable WRKY transcription factor 53 [Fragaria vesca subsp. vesca]	WRKY53	Probable WRKY transcription factor 53 OS=Arabidopsis thaliana GN=WRKY53 PE=1 SV=1	GO:0009737(response to abscisic acid)	ENOG410YZU1(Transcription factor)	K16225	probable WRKY transcription factor 52	-	aly04626(Plant-pathogen interaction)	A0A072U5T4.1 PF03106.13;WRKY;	118.43	425.91	410.21	442.82	582.7	519.13	17.91	11.61	14.19
TRINITY_DN19450_c0_g1	PREDICTED: probable WRKY transcription factor 51 [Fragaria vesca subsp. vesca]	WRKY51	Probable WRKY transcription factor 51 OS=Arabidopsis thaliana GN=WRKY51 PE=1 SV=1	GO:0003700(transcription factor activity, sequence-specific DNA binding);GO:0005515(protein binding);GO:0005634(nucleus);GO:0006351(transcription, DNA-templated);GO:0006355(regulation of transcription, DNA-templated);GO:0009867(jasmonic acid mediated signaling pathway);GO:0042742(defense response to bacterium);GO:0043565(sequence-specific DNA binding);GO:0050832(defense response to fungus)	ENOG410YQZM(WRKY transcription factor)	K13424	WRKY transcription factor 33	-	mus04626(Plant-pathogen interaction)	I1K4R6.1 PF03106.13;WRKY;	76.26	38.75	64.13	47.69	50.31	24.3	7.99	4.02	7.7
TRINITY_DN22466_c0_g1	PREDICTED: probable WRKY transcription factor 11 [Fragaria vesca subsp. vesca]	WRKY11	Probable WRKY transcription factor 11 OS=Arabidopsis thaliana GN=WRKY11 PE=2 SV=2	GO:0003700(transcription factor activity, sequence-specific DNA binding);GO:0005516(calmodulin binding);GO:0005634(nucleus);GO:0006351(transcription, DNA-templated);GO:0006355(regulation of transcription, DNA-templated);GO:0010200(response to chitin);GO:0042742(defense response to bacterium);GO:0043565(sequence-specific DNA binding)	ENOG410YD1E(WRKY transcription factor)	K13425	WRKY transcription factor 22	-	fve04626(Plant-pathogen interaction)	M5XW42.1 PF03106.13;WRKY;	49.16	108.15	118.09	134.61	181.85	129.59	23.54	17.82	23.87
TRINITY_DN6329_c0_g1	PREDICTED: probable WRKY transcription factor 74 [Fragaria vesca subsp. vesca]	WRKY39	Probable WRKY transcription factor 39 OS=Arabidopsis thaliana GN=WRKY39 PE=2 SV=1	GO:0003700(transcription factor activity, sequence-specific DNA binding);GO:0005516(calmodulin binding);GO:0005634(nucleus);GO:0006351(transcription, DNA-templated);GO:0006355(regulation of transcription, DNA-templated);GO:0043565(sequence-specific DNA binding)	ENOG410YDPN(Transcription factor)	K13425	WRKY transcription factor 22	-	sly04626(Plant-pathogen interaction)	M4DYQ6.1 PF03106.13;WRKY;	0.1	0.03	0	0	0	0	1.57	0.65	3.03
TRINITY_DN22225_c0_g5	PREDICTED: probable WRKY transcription factor 33 [Fragaria vesca subsp. vesca]	WRKY33	Probable WRKY transcription factor 33 OS=Arabidopsis thaliana GN=WRKY33 PE=1 SV=2	GO:0003700(transcription factor activity, sequence-specific DNA binding);GO:0005515(protein binding);GO:0005634(nucleus);GO:0006351(transcription, DNA-templated);GO:0006355(regulation of transcription, DNA-templated);GO:0006970(response to osmotic stress);GO:0009408(response to heat);GO:0009409(response to cold);GO:0009414(response to water deprivation);GO:0009651(response to salt stress);GO:0010…	ENOG4112BTF(WRKY transcription factor)	K13424	WRKY transcription factor 33	-	fve04626(Plant-pathogen interaction)	-	17.9	52.9	40.6	30.57	81.86	50.6	0.5	1.73	1.7
TRINITY_DN21349_c0_g1	PREDICTED: probable WRKY transcription factor 40 isoform X2 [Fragaria vesca subsp. vesca]	WRKY40	Probable WRKY transcription factor 40 OS=Arabidopsis thaliana GN=WRKY40 PE=1 SV=1	GO:0002237(response to molecule of bacterial origin);GO:0003700(transcription factor activity, sequence-specific DNA binding);GO:0005515(protein binding);GO:0005634(nucleus);GO:0006351(transcription, DNA-templated);GO:0006355(regulation of transcription, DNA-templated);GO:0009611(response to wounding);GO:0009751(response to salicylic acid);GO:0010200(response to chitin);GO:0031347(regulation of d…	ENOG4111AT9(WRKY)	K18834	WRKY transcription factor 1	-	gra04626(Plant-pathogen interaction)	M5XXA1.1 PF03106.13;WRKY;	10.34	50.41	45.53	30.01	67.48	8.89	0.51	0.07	0.46
TRINITY_DN21059_c0_g1	PREDICTED: probable WRKY transcription factor 70 [Fragaria vesca subsp. vesca]	WRKY63	Probable WRKY transcription factor 63 OS=Arabidopsis thaliana GN=WRKY63 PE=2 SV=1	GO:0003700(transcription factor activity, sequence-specific DNA binding);GO:0005634(nucleus);GO:0006351(transcription, DNA-templated);GO:0006355(regulation of transcription, DNA-templated);GO:0009738(abscisic acid-activated signaling pathway);GO:0043565(sequence-specific DNA binding)	ENOG410YZZY(Transcription factor)	-	-	-	-	W9RLV6.1 PF03106.13;WRKY;	51.26	27.28	44.44	16.74	21.32	22.26	12.48	5.8	5.98
TRINITY_DN17343_c0_g1	PREDICTED: probable WRKY transcription factor 7 [Fragaria vesca subsp. vesca]	WRKY7	Probable WRKY transcription factor 7 OS=Arabidopsis thaliana GN=WRKY7 PE=2 SV=1	GO:0003700(transcription factor activity, sequence-specific DNA binding);GO:0005516(calmodulin binding);GO:0005634(nucleus);GO:0006351(transcription, DNA-templated);GO:0006355(regulation of transcription, DNA-templated);GO:0043565(sequence-specific DNA binding)	ENOG410YD1E(WRKY transcription factor)	K13425	WRKY transcription factor 22	-	rcu04626(Plant-pathogen interaction)	A0A0E0KIV4.1 PF03106.13;WRKY;	3.46	3.96	4.27	1.56	2.2	2.64	0.65	0.54	0.75
TRINITY_DN25619_c0_g1	PREDICTED: probable WRKY transcription factor 40 [Fragaria vesca subsp. vesca]	WRKY40	Probable WRKY transcription factor 40 OS=Arabidopsis thaliana GN=WRKY40 PE=1 SV=1	GO:0002237(response to molecule of bacterial origin);GO:0003700(transcription factor activity, sequence-specific DNA binding);GO:0005515(protein binding);GO:0005634(nucleus);GO:0006351(transcription, DNA-templated);GO:0006355(regulation of transcription, DNA-templated);GO:0009611(response to wounding);GO:0009751(response to salicylic acid);GO:0010200(response to chitin);GO:0031347(regulation of d…	ENOG410YHES(WRKY transcription factor)	K18834	WRKY transcription factor 1	-	pper04626(Plant-pathogen interaction)	M1CRY8.1 PF03106.13;WRKY;	425.46	777.33	660.73	993.65	1335.88	1028.81	238.34	86.05	140.71
TRINITY_DN22696_c0_g1	PREDICTED: probable WRKY transcription factor 3 [Fragaria vesca subsp. vesca]	WRKY4	Probable WRKY transcription factor 4 OS=Arabidopsis thaliana GN=WRKY4 PE=1 SV=2	GO:0003677(DNA binding);GO:0003700(transcription factor activity, sequence-specific DNA binding);GO:0005634(nucleus);GO:0006351(transcription, DNA-templated);GO:0006355(regulation of transcription, DNA-templated);GO:0006952(defense response);GO:0009723(response to ethylene);GO:0009751(response to salicylic acid);GO:0009753(response to jasmonic acid);GO:0043565(sequence-specific DNA binding);GO:00…	ENOG410YBRT(Transcription factor)	K18835	WRKY transcription factor 2	-	mus04626(Plant-pathogen interaction)	M0RHD4.1 PF03106.13;WRKY;	24.18	15.74	19.46	11.05	13.42	16.15	42.34	49.21	44.76
TRINITY_DN26016_c0_g1	PREDICTED: probable WRKY transcription factor 17 [Fragaria vesca subsp. vesca]	WRKY17	Probable WRKY transcription factor 17 OS=Arabidopsis thaliana GN=WRKY17 PE=2 SV=2	GO:0003700(transcription factor activity, sequence-specific DNA binding);GO:0005516(calmodulin binding);GO:0005634(nucleus);GO:0006351(transcription, DNA-templated);GO:0006355(regulation of transcription, DNA-templated);GO:0010200(response to chitin);GO:0042742(defense response to bacterium);GO:0043565(sequence-specific DNA binding)	ENOG410YD1E(WRKY transcription factor)	-	-	-	-	-	188.74	396.8	356.71	435.62	420.62	420.52	137.69	87.13	104.41
TRINITY_DN11287_c0_g1	PREDICTED: probable WRKY transcription factor 71 [Fragaria vesca subsp. vesca]	WRKY71	Probable WRKY transcription factor 71 OS=Arabidopsis thaliana GN=WRKY71 PE=2 SV=1	GO:0003700(transcription factor activity, sequence-specific DNA binding);GO:0005634(nucleus);GO:0006351(transcription, DNA-templated);GO:0006355(regulation of transcription, DNA-templated);GO:0043565(sequence-specific DNA binding)	ENOG410ZKP8(Transcription factor)	K13424	WRKY transcription factor 33	-	thj04626(Plant-pathogen interaction)	G7KD54.1 PF03106.13;WRKY;	1.87	2.75	2.47	3.72	3.3	2.47	0.32	0.22	0.88
TRINITY_DN25707_c0_g2	PREDICTED: probable WRKY transcription factor 31 [Fragaria vesca subsp. vesca]	WRKY31	Probable WRKY transcription factor 31 OS=Arabidopsis thaliana GN=WRKY31 PE=2 SV=1	GO:0003700(transcription factor activity, sequence-specific DNA binding);GO:0005634(nucleus);GO:0006351(transcription, DNA-templated);GO:0006355(regulation of transcription, DNA-templated);GO:0043565(sequence-specific DNA binding)	ENOG410YDVM(Transcription factor)	-	-	-	-	-	9.99	47.46	58.9	48.99	107.48	49.94	3.95	1.86	5.98
TRINITY_DN21905_c0_g1	PREDICTED: probable WRKY transcription factor 65 [Fragaria vesca subsp. vesca]	WRKY35	Probable WRKY transcription factor 35 OS=Arabidopsis thaliana GN=WRKY35 PE=2 SV=1	GO:0003700(transcription factor activity, sequence-specific DNA binding);GO:0005634(nucleus);GO:0006351(transcription, DNA-templated);GO:0006355(regulation of transcription, DNA-templated);GO:0009555(pollen development);GO:0009793(embryo development ending in seed dormancy);GO:0043565(sequence-specific DNA binding)	ENOG4111ACC(WRKY)	K13425	WRKY transcription factor 22	-	ath04626(Plant-pathogen interaction)	A0A059AY08.1 PF03106.13;WRKY;	21.9	15	13.51	2.45	6.13	13.44	51.01	60.78	49.23
TRINITY_DN21212_c0_g1	PREDICTED: probable WRKY transcription factor 41 [Fragaria vesca subsp. vesca]	WRKY53	Probable WRKY transcription factor 53 OS=Arabidopsis thaliana GN=WRKY53 PE=1 SV=1	GO:0003677(DNA binding);GO:0003700(transcription factor activity, sequence-specific DNA binding);GO:0005515(protein binding);GO:0005634(nucleus);GO:0006351(transcription, DNA-templated);GO:0006355(regulation of transcription, DNA-templated);GO:0009507(chloroplast);GO:0009751(response to salicylic acid);GO:0009816(defense response to bacterium, incompatible interaction);GO:0010150(leaf senescence)…	ENOG410YZU1(Transcription factor)	K16225	probable WRKY transcription factor 52	-	aly04626(Plant-pathogen interaction)	I1MKL2.1 PF03106.13;WRKY;	0.51	3.68	3.9	3.27	6.84	2.15	0.11	0.04	0.2
TRINITY_DN25707_c0_g1	PREDICTED: probable WRKY transcription factor 31 [Fragaria vesca subsp. vesca]	WRKY6	WRKY transcription factor 6 OS=Arabidopsis thaliana GN=WRKY6 PE=1 SV=1	GO:0003700(transcription factor activity, sequence-specific DNA binding);GO:0005515(protein binding);GO:0005634(nucleus);GO:0006351(transcription, DNA-templated);GO:0006355(regulation of transcription, DNA-templated);GO:0009873(ethylene-activated signaling pathway);GO:0010200(response to chitin);GO:0016036(cellular response to phosphate starvation);GO:0043565(sequence-specific DNA binding);GO:004…	ENOG410YDVM(Transcription factor)	K01892	histidyl-tRNA synthetase	EC:6.1.1.21	mtr00970(Aminoacyl-tRNA biosynthesis)	B9GTA4.1 PF03106.13;WRKY;	6.8	43.26	49.34	45.49	80.2	37.53	3.57	2.31	5.3
TRINITY_DN12953_c0_g2	PREDICTED: probable WRKY transcription factor 71 [Fragaria vesca subsp. vesca]	WRKY28	Probable WRKY transcription factor 28 OS=Arabidopsis thaliana GN=WRKY28 PE=2 SV=1	GO:0003700(transcription factor activity, sequence-specific DNA binding);GO:0005634(nucleus);GO:0006351(transcription, DNA-templated);GO:0006355(regulation of transcription, DNA-templated);GO:0043565(sequence-specific DNA binding)	ENOG410YIC2(Transcription factor)	K13424	WRKY transcription factor 33	-	mus04626(Plant-pathogen interaction)	A0A022QQP6.1 PF03106.13;WRKY;	0.83	4.8	3.44	2.63	2.97	1.6	0.13	0.2	0.49
TRINITY_DN26016_c0_g2	PREDICTED: probable WRKY transcription factor 17 [Malus domestica]	WRKY17	Probable WRKY transcription factor 17 OS=Arabidopsis thaliana GN=WRKY17 PE=2 SV=2	GO:0003700(transcription factor activity, sequence-specific DNA binding);GO:0005516(calmodulin binding);GO:0005634(nucleus);GO:0006351(transcription, DNA-templated);GO:0006355(regulation of transcription, DNA-templated);GO:0010200(response to chitin);GO:0042742(defense response to bacterium);GO:0043565(sequence-specific DNA binding)	ENOG410YD1E(WRKY transcription factor)	K13425	WRKY transcription factor 22	-	rcu04626(Plant-pathogen interaction)	V7CVM3.1 PF03106.13;WRKY;	59.46	127.68	92.63	146.66	187.98	124.82	84.63	32.47	34.49
TRINITY_DN18820_c0_g1	PREDICTED: probable WRKY transcription factor 48 [Fragaria vesca subsp. vesca]	WRKY48	Probable WRKY transcription factor 48 OS=Arabidopsis thaliana GN=WRKY48 PE=2 SV=1	GO:0003677(DNA binding);GO:0003700(transcription factor activity, sequence-specific DNA binding);GO:0005634(nucleus);GO:0006351(transcription, DNA-templated);GO:0006355(regulation of transcription, DNA-templated);GO:0009617(response to bacterium);GO:0010200(response to chitin);GO:0042742(defense response to bacterium);GO:0043565(sequence-specific DNA binding);GO:0045893(positive regulation of tra…	ENOG410YJVP(Transcription factor)	K13424	WRKY transcription factor 33	-	pda04626(Plant-pathogen interaction)	V4KQS3.1 PF03106.13;WRKY;	19.55	50.41	59.43	135.63	164.89	43.85	18.18	5.65	24.64
TRINITY_DN12426_c0_g1	PREDICTED: probable WRKY transcription factor 23 [Fragaria vesca subsp. vesca]	WRKY23	Probable WRKY transcription factor 23 OS=Arabidopsis thaliana GN=WRKY23 PE=2 SV=1	GO:0003700(transcription factor activity, sequence-specific DNA binding);GO:0005634(nucleus);GO:0006351(transcription, DNA-templated);GO:0006355(regulation of transcription, DNA-templated);GO:0009624(response to nematode);GO:0009733(response to auxin);GO:0043565(sequence-specific DNA binding)	ENOG410YRNP(Transcription factor)	K18834	WRKY transcription factor 1	-	pop04626(Plant-pathogen interaction)	D7U2K4.1 PF03106.13;WRKY;	0.96	3.37	3.36	3.2	3.94	2.07	0.15	0.34	0.63
TRINITY_DN13466_c0_g1	PREDICTED: probable WRKY transcription factor 40 isoform X1 [Fragaria vesca subsp. vesca]	WRKY40	Probable WRKY transcription factor 40 OS=Arabidopsis thaliana GN=WRKY40 PE=1 SV=1	GO:0002237(response to molecule of bacterial origin);GO:0003700(transcription factor activity, sequence-specific DNA binding);GO:0005515(protein binding);GO:0005634(nucleus);GO:0006351(transcription, DNA-templated);GO:0006355(regulation of transcription, DNA-templated);GO:0009611(response to wounding);GO:0009751(response to salicylic acid);GO:0010200(response to chitin);GO:0031347(regulation of d…	ENOG41114E3(Transcription factor)	K18834	WRKY transcription factor 1	-	fve04626(Plant-pathogen interaction)	M5XF38.1 PF03106.13;WRKY;	5.81	5.48	6.02	3.96	8.63	6.76	1.69	0.79	2.64
TRINITY_DN20139_c0_g1	PREDICTED: WRKY transcription factor 22 [Fragaria vesca subsp. vesca]	WRKY22	WRKY transcription factor 22 OS=Arabidopsis thaliana GN=WRKY22 PE=2 SV=1	GO:0003700(transcription factor activity, sequence-specific DNA binding);GO:0005634(nucleus);GO:0006351(transcription, DNA-templated);GO:0006355(regulation of transcription, DNA-templated);GO:0006952(defense response);GO:0010150(leaf senescence);GO:0010200(response to chitin);GO:0043565(sequence-specific DNA binding)	ENOG410YMDW(WRKY transcription factor)	K13425	WRKY transcription factor 22	-	fve04626(Plant-pathogen interaction)	M5X014.1 PF03106.13;WRKY;	1.72	4.58	9.49	9.13	28.61	7.56	2.64	2.44	3.38
TRINITY_DN20307_c0_g2	PREDICTED: probable WRKY transcription factor 75 [Fragaria vesca subsp. vesca]	WRKY75	Probable WRKY transcription factor 75 OS=Arabidopsis thaliana GN=WRKY75 PE=2 SV=1	GO:0000122(negative regulation of transcription from RNA polymerase II promoter);GO:0001046(core promoter sequence-specific DNA binding);GO:0003700(transcription factor activity, sequence-specific DNA binding);GO:0005634(nucleus);GO:0006351(transcription, DNA-templated);GO:0006355(regulation of transcription, DNA-templated);GO:0010055(atrichoblast differentiation);GO:0032107(regulation of respons…	ENOG410YM5M(WRKY)	K13424	WRKY transcription factor 33	-	nnu04626(Plant-pathogen interaction)	S8DJ48.1 PF03106.13;WRKY;	1.02	3.97	1.53	3.06	6.84	2.24	0.26	0.06	0.87
TRINITY_DN20104_c2_g2	PREDICTED: probable WRKY transcription factor 3 [Fragaria vesca subsp. vesca]	WRKY4	Probable WRKY transcription factor 4 OS=Arabidopsis thaliana GN=WRKY4 PE=1 SV=2	GO:0003677(DNA binding);GO:0003700(transcription factor activity, sequence-specific DNA binding);GO:0005634(nucleus);GO:0006351(transcription, DNA-templated);GO:0006355(regulation of transcription, DNA-templated);GO:0006952(defense response);GO:0009723(response to ethylene);GO:0009751(response to salicylic acid);GO:0009753(response to jasmonic acid);GO:0043565(sequence-specific DNA binding);GO:00…	ENOG410YBRT(Transcription factor)	K13424	WRKY transcription factor 33	-	sly04626(Plant-pathogen interaction)	M9TIE5.1 PF03106.13;WRKY;	6.54	4.83	5.4	2.33	2.16	2.69	2.88	4.12	3.93
TRINITY_DN13150_c0_g1	PREDICTED: TMV resistance protein N-like [Fragaria vesca subsp. vesca]	WRKY46	Probable WRKY transcription factor 46 OS=Arabidopsis thaliana GN=WRKY46 PE=2 SV=1	GO:0000987(core promoter proximal region sequence-specific DNA binding);GO:0003700(transcription factor activity, sequence-specific DNA binding);GO:0005634(nucleus);GO:0005730(nucleolus);GO:0006351(transcription, DNA-templated);GO:0006355(regulation of transcription, DNA-templated);GO:0010200(response to chitin);GO:0043565(sequence-specific DNA binding);GO:0044212(transcription regulatory region …	ENOG41116A7(WRKY transcription factor)	K18834	WRKY transcription factor 1	-	cam04626(Plant-pathogen interaction)	I1L6Z7.1 PF03106.13;WRKY;	2.09	1.73	1.79	1.66	1.51	0.97	0.58	0.53	0.82
TRINITY_DN23380_c0_g1	PREDICTED: probable WRKY transcription factor 70 [Fragaria vesca subsp. vesca]	WRKY70	Probable WRKY transcription factor 70 OS=Arabidopsis thaliana GN=WRKY70 PE=2 SV=1	GO:0003700(transcription factor activity, sequence-specific DNA binding);GO:0005515(protein binding);GO:0005634(nucleus);GO:0006351(transcription, DNA-templated);GO:0006355(regulation of transcription, DNA-templated);GO:0009751(response to salicylic acid);GO:0009753(response to jasmonic acid);GO:0009862(systemic acquired resistance, salicylic acid mediated signaling pathway);GO:0009864(induced sy…	ENOG41116A7(WRKY transcription factor)	K16225	probable WRKY transcription factor 52	-	crb04626(Plant-pathogen interaction)	M5W8N1.1 PF03106.13;WRKY;	11.39	7.92	7.03	2.58	4.27	6.49	5.43	3.08	4.09
TRINITY_DN13274_c0_g1	PREDICTED: probable WRKY transcription factor 58 [Fragaria vesca subsp. vesca]	WRKY57	Probable WRKY transcription factor 57 OS=Arabidopsis thaliana GN=WRKY57 PE=2 SV=1	GO:0003700(transcription factor activity, sequence-specific DNA binding);GO:0005634(nucleus);GO:0006351(transcription, DNA-templated);GO:0006355(regulation of transcription, DNA-templated);GO:0006970(response to osmotic stress);GO:0009414(response to water deprivation);GO:0009651(response to salt stress);GO:0043565(sequence-specific DNA binding)	ENOG410YSX6(WRKY)	K18835	WRKY transcription factor 2	-	obr04626(Plant-pathogen interaction)	A0A059AF13.1 PF03106.13;WRKY;	18.71	12.03	12.26	5.2	6.92	6.28	14.33	11.49	13.03
TRINITY_DN26170_c0_g2	PREDICTED: probable WRKY transcription factor 15 [Fragaria vesca subsp. vesca]	WRKY15	Probable WRKY transcription factor 15 OS=Arabidopsis thaliana GN=WRKY15 PE=2 SV=1	GO:0003700(transcription factor activity, sequence-specific DNA binding);GO:0005516(calmodulin binding);GO:0005634(nucleus);GO:0006351(transcription, DNA-templated);GO:0006355(regulation of transcription, DNA-templated);GO:0010200(response to chitin);GO:0043565(sequence-specific DNA binding)	ENOG410YD1E(WRKY transcription factor)	K13425	WRKY transcription factor 22	-	fve04626(Plant-pathogen interaction)	A0A059AMB7.1 PF10533.7;Plant_zn_clust;	52.52	116.33	133.34	74.74	163.57	88.31	33.8	42.97	42.15
TRINITY_DN28093_c2_g1	PREDICTED: TMV resistance protein N-like [Fragaria vesca subsp. vesca]	WRKY19	Probable WRKY transcription factor 19 OS=Arabidopsis thaliana GN=WRKY19 PE=2 SV=1	GO:0003700(transcription factor activity, sequence-specific DNA binding);GO:0004672(protein kinase activity);GO:0004674(protein serine/threonine kinase activity);GO:0005515(protein binding);GO:0005524(ATP binding);GO:0005634(nucleus);GO:0005737(cytoplasm);GO:0006351(transcription, DNA-templated);GO:0006355(regulation of transcription, DNA-templated);GO:0006468(protein phosphorylation);GO:0006952(…	COG4886(leucine Rich Repeat)	K03283	heat shock 70kDa protein 1/8	-	mtr03040(Spliceosome);mtr04141(Protein processing in endoplasmic reticulum);mtr04144(Endocytosis)	-	1.56	0.92	0.88	0.48	0.35	1.08	1.9	4.51	3.05
TRINITY_DN21417_c0_g2	PREDICTED: probable WRKY transcription factor 25 [Fragaria vesca subsp. vesca]	WRKY24	WRKY transcription factor WRKY24 OS=Oryza sativa subsp. indica GN=WRKY24 PE=2 SV=1	GO:0003700(transcription factor activity, sequence-specific DNA binding);GO:0005515(protein binding);GO:0005634(nucleus);GO:0006351(transcription, DNA-templated);GO:0006355(regulation of transcription, DNA-templated);GO:0006970(response to osmotic stress);GO:0009408(response to heat);GO:0009409(response to cold);GO:0009414(response to water deprivation);GO:0009651(response to salt stress);GO:0010…	ENOG4112BTF(WRKY transcription factor)	K13424	WRKY transcription factor 33	-	fve04626(Plant-pathogen interaction)	M5VYP1.1 PF03106.13;WRKY;	12.19	36.37	37.54	24.72	48.27	33.2	10.37	12.77	16.34
TRINITY_DN14224_c0_g1	PREDICTED: probable WRKY transcription factor 29 isoform X1 [Fragaria vesca subsp. vesca]	WRKY29	Probable WRKY transcription factor 29 OS=Arabidopsis thaliana GN=WRKY29 PE=2 SV=1	GO:0003700(transcription factor activity, sequence-specific DNA binding);GO:0005634(nucleus);GO:0006351(transcription, DNA-templated);GO:0006355(regulation of transcription, DNA-templated);GO:0006952(defense response);GO:0010200(response to chitin);GO:0043565(sequence-specific DNA binding)	ENOG410YMDW(WRKY transcription factor)	K13426	WRKY transcription factor 29	-	mdm04626(Plant-pathogen interaction)	M5WSN2.1 PF03106.13;WRKY;	2.23	7.82	16.26	12.55	39.17	1.08	2.19	0.37	2.99
TRINITY_DN21417_c0_g1	PREDICTED: probable WRKY transcription factor 25 [Fragaria vesca subsp. vesca]	WRKY24	WRKY transcription factor WRKY24 OS=Oryza sativa subsp. japonica GN=WRKY24 PE=2 SV=1	GO:0003700(transcription factor activity, sequence-specific DNA binding);GO:0005515(protein binding);GO:0005634(nucleus);GO:0006351(transcription, DNA-templated);GO:0006355(regulation of transcription, DNA-templated);GO:0006970(response to osmotic stress);GO:0009408(response to heat);GO:0009409(response to cold);GO:0009414(response to water deprivation);GO:0009651(response to salt stress);GO:0010…	ENOG4112BTF(WRKY transcription factor)	K13424	WRKY transcription factor 33	-	fve04626(Plant-pathogen interaction)	A0A061GZ53.1 PF03106.13;WRKY;	9.3	47.53	46.52	33.11	52.25	43.17	17.61	16.26	18.44
TRINITY_DN27932_c1_g3	PREDICTED: probable WRKY transcription factor 25 [Fragaria vesca subsp. vesca]	WRKY24	WRKY transcription factor WRKY24 OS=Oryza sativa subsp. japonica GN=WRKY24 PE=2 SV=1	-	ENOG4112BTF(WRKY transcription factor)	K13424	WRKY transcription factor 33	-	fve04626(Plant-pathogen interaction)	-	7.36	30.22	29.12	17.66	39.75	21.19	9.02	8.82	10.49
TRINITY_DN26448_c0_g1	PREDICTED: WRKY transcription factor 1 isoform X2 [Fragaria vesca subsp. vesca]	WRKY1	WRKY transcription factor 1 OS=Arabidopsis thaliana GN=WRKY1 PE=1 SV=1	GO:0003700(transcription factor activity, sequence-specific DNA binding);GO:0005634(nucleus);GO:0006351(transcription, DNA-templated);GO:0006355(regulation of transcription, DNA-templated);GO:0008270(zinc ion binding);GO:0009863(salicylic acid mediated signaling pathway);GO:0043565(sequence-specific DNA binding);GO:0045893(positive regulation of transcription, DNA-templated)	ENOG4111DPQ(WRKY transcription factor)	K18834	WRKY transcription factor 1	-	fve04626(Plant-pathogen interaction)	I1JJR0.1 PF03106.13;WRKY;	27.29	24.94	23.38	15.73	14.02	18.56	16.75	15.85	16.73
TRINITY_DN14311_c0_g1	PREDICTED: probable WRKY transcription factor 21 isoform X2 [Fragaria vesca subsp. vesca]	WRKY21	Probable WRKY transcription factor 21 OS=Arabidopsis thaliana GN=WRKY21 PE=2 SV=1	GO:0003700(transcription factor activity, sequence-specific DNA binding);GO:0005516(calmodulin binding);GO:0005634(nucleus);GO:0006351(transcription, DNA-templated);GO:0006355(regulation of transcription, DNA-templated);GO:0043565(sequence-specific DNA binding)	ENOG410YIPU(Transcription factor)	K13425	WRKY transcription factor 22	-	mdm04626(Plant-pathogen interaction)	A0A0B0N9D1.1 PF10533.7;Plant_zn_clust;	0.7	1.94	1.32	1.64	2.27	2.34	2.61	5.29	4.93
TRINITY_DN14224_c0_g2	PREDICTED: probable WRKY transcription factor 65 isoform X2 [Fragaria vesca subsp. vesca]	WRKY69	Probable WRKY transcription factor 69 OS=Arabidopsis thaliana GN=WRKY69 PE=2 SV=1	GO:0003700(transcription factor activity, sequence-specific DNA binding);GO:0005634(nucleus);GO:0006351(transcription, DNA-templated);GO:0006355(regulation of transcription, DNA-templated);GO:0009555(pollen development);GO:0009793(embryo development ending in seed dormancy);GO:0043565(sequence-specific DNA binding)	ENOG410YK4F(WRKY transcription factor)	K13425	WRKY transcription factor 22	-	gmx04626(Plant-pathogen interaction)	K3YS51.1 PF03106.13;WRKY;	2.91	2.16	2.46	0.34	1.56	1.38	5.57	1.87	4.08
TRINITY_DN14311_c0_g2	PREDICTED: probable WRKY transcription factor 21 isoform X2 [Fragaria vesca subsp. vesca]	WRKY21	Probable WRKY transcription factor 21 OS=Arabidopsis thaliana GN=WRKY21 PE=2 SV=1	GO:0003700(transcription factor activity, sequence-specific DNA binding);GO:0005516(calmodulin binding);GO:0005634(nucleus);GO:0006351(transcription, DNA-templated);GO:0006355(regulation of transcription, DNA-templated);GO:0043565(sequence-specific DNA binding)	ENOG410YIPU(Transcription factor)	K13425	WRKY transcription factor 22	-	csv04626(Plant-pathogen interaction)	E7CEY5.1 PF03106.13;WRKY;	35.39	30.22	26.59	20.97	20.38	34.91	45.27	53.81	47.14
TRINITY_DN15771_c0_g2	PREDICTED: probable WRKY transcription factor 32 [Fragaria vesca subsp. vesca]	WRKY32	Probable WRKY transcription factor 32 OS=Arabidopsis thaliana GN=WRKY32 PE=2 SV=1	GO:0003700(transcription factor activity, sequence-specific DNA binding);GO:0005515(protein binding);GO:0005634(nucleus);GO:0006351(transcription, DNA-templated);GO:0006355(regulation of transcription, DNA-templated);GO:0043565(sequence-specific DNA binding)	ENOG410YHVA(WRKY transcription factor)	K02888	large subunit ribosomal protein L21	-	aly03010(Ribosome)	M5W7R3.1 PF03106.13;WRKY;	15.25	13.39	12	6.07	6.89	10.49	12.69	12.24	11.69
TRINITY_DN13783_c0_g1	PREDICTED: probable WRKY transcription factor 50 [Fragaria vesca subsp. vesca]	WRKY50	Probable WRKY transcription factor 50 OS=Arabidopsis thaliana GN=WRKY50 PE=2 SV=1	GO:0003700(transcription factor activity, sequence-specific DNA binding);GO:0005634(nucleus);GO:0006351(transcription, DNA-templated);GO:0006355(regulation of transcription, DNA-templated);GO:0009867(jasmonic acid mediated signaling pathway);GO:0043565(sequence-specific DNA binding);GO:0050832(defense response to fungus)	ENOG410YQZM(WRKY transcription factor)	K13424	WRKY transcription factor 33	-	mus04626(Plant-pathogen interaction)	A0A0A0KD40.1 PF03106.13;WRKY;	2.34	2.25	4.18	4.22	7.06	3.15	1.22	0	2.25
TRINITY_DN13656_c0_g3	PREDICTED: uncharacterized protein LOC101301302 isoform X1 [Fragaria vesca subsp. vesca]	WRKY4	Probable WRKY transcription factor 4 OS=Arabidopsis thaliana GN=WRKY4 PE=1 SV=2	GO:0003677(DNA binding);GO:0003700(transcription factor activity, sequence-specific DNA binding);GO:0005634(nucleus);GO:0006351(transcription, DNA-templated);GO:0006355(regulation of transcription, DNA-templated);GO:0006952(defense response);GO:0009723(response to ethylene);GO:0009751(response to salicylic acid);GO:0009753(response to jasmonic acid);GO:0043565(sequence-specific DNA binding);GO:00…	COG4886(leucine Rich Repeat)	K13424	WRKY transcription factor 33	-	vra04626(Plant-pathogen interaction)	B9RCY6.1 PF03106.13;WRKY;	3.68	3.35	3.41	2.69	2.08	3.55	4.02	5.91	5.44
TRINITY_DN26221_c0_g1	hypothetical protein PRUPE_ppa021657mg, partial [Prunus persica]	WRKY21	Probable WRKY transcription factor 21 OS=Arabidopsis thaliana GN=WRKY21 PE=2 SV=1	GO:0003700(transcription factor activity, sequence-specific DNA binding);GO:0005516(calmodulin binding);GO:0005634(nucleus);GO:0006351(transcription, DNA-templated);GO:0006355(regulation of transcription, DNA-templated);GO:0043565(sequence-specific DNA binding)	ENOG410YIPU(Transcription factor)	K13425	WRKY transcription factor 22	-	pxb04626(Plant-pathogen interaction)	E7CEY5.1 PF03106.13;WRKY;	9.83	9.73	10.44	10.5	6.08	13.46	14.34	18.69	17.26
TRINITY_DN18003_c0_g1	PREDICTED: WRKY transcription factor 44 [Fragaria vesca subsp. vesca]	WRKY4	Probable WRKY transcription factor 4 OS=Arabidopsis thaliana GN=WRKY4 PE=1 SV=2	GO:0003677(DNA binding);GO:0003700(transcription factor activity, sequence-specific DNA binding);GO:0005634(nucleus);GO:0006351(transcription, DNA-templated);GO:0006355(regulation of transcription, DNA-templated);GO:0006952(defense response);GO:0009723(response to ethylene);GO:0009751(response to salicylic acid);GO:0009753(response to jasmonic acid);GO:0043565(sequence-specific DNA binding);GO:00…	ENOG410YFS5(WRKY)	K18835	WRKY transcription factor 2	-	gra04626(Plant-pathogen interaction)	B9SGT1.1 PF03106.13;WRKY;	24.1	25.14	17.91	13.16	9.9	21.19	12.31	18.83	16.56
TRINITY_DN13780_c0_g5	PREDICTED: probable WRKY transcription factor 2 [Fragaria vesca subsp. vesca]	WRKY2	Probable WRKY transcription factor 2 OS=Arabidopsis thaliana GN=WRKY2 PE=1 SV=1	GO:0003700(transcription factor activity, sequence-specific DNA binding);GO:0005634(nucleus);GO:0006351(transcription, DNA-templated);GO:0006355(regulation of transcription, DNA-templated);GO:0009555(pollen development);GO:0009942(longitudinal axis specification);GO:0030010(establishment of cell polarity);GO:0043565(sequence-specific DNA binding)	ENOG4112BTF(WRKY transcription factor)	K18835	WRKY transcription factor 2	-	fve04626(Plant-pathogen interaction)	B8BC43.1 PF03106.13;WRKY;	21.45	19.85	19.27	20.92	11.08	16.46	10.17	17.67	14.46
